# Supplementary material for: Crystal structure of trans-1,4-bis­[(tri­methyl­sil­yl)­oxy]cyclo­hexa-2,5-diene-1,4-dicarbo­nitrile
Source: Acta Crystallogr Sect E Struct Rep Online. 2014 Jul 19;70(Pt 8):77–9. doi: 10.1107/S1600536814014251 (PMC4158486; doi:10.1107/S1600536814014251)
Supplement: Supplementary file 1 [file e-70-00077-sup1.cif]

##############################################################################
#                                                                            #
# This CIF contains the data in a paper accepted for publication in          #
# Acta Crystallographica Section E. It conforms to the requirements of       #
# Notes for Authors for Acta Crystallographica Section E, and has been       #
# peer reviewed under the auspices of the IUCr Commission on Journals.       #
#                                                                            #
# Full details of the Crystallographic Information File format               #
# are given in the paper "The Crystallographic Information File (CIF):       #
# a New Standard Archive File for Crystallography" by S. R. Hall, F. H.      #
# Allen and I. D. Brown [Acta Cryst. (1991), A47, 655-685].                  #
#                                                                            #
# The current version of the core CIF dictionary is obtainable from          #
# ftp://ftp.iucr.org/pub/cif_core.dic.                                       #
#                                                                            #
# Software is freely available for graphical display of the structure(s)     #
# in this CIF. For information consult the CIF software page                 #
# http://www.iucr.org/resources/cif/software.                                #
#                                                                            #
# This file may be used for bona fide research purposes within the           #
# scientific community so long as proper attribution is given to the journal # 
# article from which it was obtained.                                        #
#                                                                            #
##############################################################################
data_general
_journal_date_recd_electronic     2014-06-17
_journal_date_accepted     2014-06-17
_journal_name_full     'Acta Crystallographica, Section E'
_journal_year     2014
_journal_volume     70
_journal_issue      8
_journal_page_first     77
_journal_page_last     79
_journal_paper_category     GO
_journal_paper_doi     10.1107/S1600536814014251
_journal_coeditor_code     SU0009
_publ_contact_author_name     'Matthias Weil'
_publ_contact_author_address
;
Institute for Chemical Technologies and Analytics
Division of Structural Chemistry
Vienna University of Technology
Getreidemarkt 9/164-SC
A-1060 Vienna
Austria
;
_publ_contact_author_email     'mweil@mail.zserv.tuwien.ac.at'
_publ_contact_author_fax     '+43 1 58801 17199'
_publ_contact_author_phone     '+43 1 58801 17122'
_publ_section_title
;\
Crystal structure of
<i>trans</i>-1,4-bis[(trimethylsilyl)oxy]cyclohexa-2,5-diene-1,4-\
dicarbonitrile
;
loop_
    _publ_author_name
    _publ_author_footnote
    _publ_author_address
    'Gl\"ocklhofer, Florian' .
;
Institute of Applied Synthetic Chemistry
Vienna University of Technology
Getreidemarkt 9/163
A-1060 Vienna
Austria
;
    'Fr\"ohlich, Johannes' .
;
Institute of Applied Synthetic Chemistry
Vienna University of Technology
Getreidemarkt 9/163
A-1060 Vienna
Austria
;
    'St\"oger, Berthold' .
;
Institute for Chemical Technologies and Analytics
Division of Structural Chemistry
Vienna University of Technology
Getreidemarkt 9/164-SC
A-1060 Vienna
Austria
;
    'Weil, Matthias' .
;
Institute for Chemical Technologies and Analytics
Division of Structural Chemistry
Vienna University of Technology
Getreidemarkt 9/164-SC
A-1060 Vienna
Austria
;
_publ_section_synopsis
;
The molecular structure of the title compound is centrosymmetric. The
cyclohexa-2,5-diene moiety is exactly planar and has a bond-length
distribution characteristic for one pair of double bonds and two pairs of
single bonds.
;
data_I
_database_code_depnum_ccdc_archive     'CCDC 1008752'
_chemical_name_systematic
;
<i>trans</i>-1,4-Bis[(trimethylsilyl)oxy]cyclohexa-2,5-diene-1,4-dicarbonitrile
;
_chemical_name_common     ?
_chemical_formula_moiety     'C14 H22 N2 O2 Si2'
_chemical_formula_sum     'C14 H22 N2 O2 Si2'
_chemical_formula_structural     ?
_chemical_formula_analytical     ?
_chemical_formula_iupac     'C14 H22 N2 O2 Si2'
_chemical_formula_weight     306.5
_chemical_melting_point     ?
_symmetry_cell_setting     monoclinic
_symmetry_space_group_name_H-M     'P 21/n'
_symmetry_space_group_name_Hall     '-P 2yn'
loop_
    _symmetry_equiv_pos_site_id
    _symmetry_equiv_pos_as_xyz
    1 x,y,z
    2 -x+1/2,y+1/2,-z+1/2
    3 -x,-y,-z
    4 x+1/2,-y+1/2,z+1/2
_cell_length_a     8.0770(5)
_cell_length_b     11.2234(6)
_cell_length_c     9.4377(6)
_cell_angle_alpha     90
_cell_angle_beta     97.7087(19)
_cell_angle_gamma     90
_cell_volume     847.81(9)
_cell_formula_units_Z     2
_cell_measurement_reflns_used     7267
_cell_measurement_theta_min     2.8
_cell_measurement_theta_max     29.9
_cell_measurement_temperature     100
_cell_special_details     ?
_exptl_crystal_description     block
_exptl_crystal_colour     'clear colourless'
_exptl_crystal_size_max     0.65
_exptl_crystal_size_mid     0.26
_exptl_crystal_size_min     0.12
_exptl_crystal_size_rad     ?
_exptl_crystal_density_diffrn     1.2003
_exptl_crystal_density_meas     ?
_exptl_crystal_density_method     ?
_exptl_crystal_F_000     328
_exptl_absorpt_coefficient_mu     0.212
_exptl_absorpt_correction_type     multi-scan
_exptl_absorpt_process_details     '(SADABS; Bruker, 2013)'
_exptl_absorpt_correction_T_min     0.94
_exptl_absorpt_correction_T_max     0.98
_exptl_special_details     ?
_diffrn_ambient_temperature     100
_diffrn_radiation_type     'Mo K\a'
_diffrn_radiation_wavelength     0.71073
_diffrn_radiation_source     'X-ray tube'
_diffrn_radiation_monochromator     graphite
_diffrn_measurement_device_type     'Bruker Kappa APEXII CCD'
_diffrn_measurement_device     'four-cycle diffractometer'
_diffrn_measurement_method     '\w and \f-scans'
_diffrn_detector_area_resol_mean     ?
_diffrn_reflns_number     15160
_diffrn_reflns_av_R_equivalents     0.0237
_diffrn_reflns_theta_min     2.84
_diffrn_reflns_theta_max     30.05
_diffrn_reflns_theta_full     30.05
_diffrn_measured_fraction_theta_max     1
_diffrn_measured_fraction_theta_full     1
_diffrn_reflns_limit_h_min     -11
_diffrn_reflns_limit_h_max     11
_diffrn_reflns_limit_k_min     -15
_diffrn_reflns_limit_k_max     15
_diffrn_reflns_limit_l_min     -13
_diffrn_reflns_limit_l_max     13
_diffrn_reflns_reduction_process     ?
_diffrn_standards_number     0
_diffrn_standards_interval_count     .
_diffrn_standards_interval_time     .
_diffrn_standards_decay_%     ?
loop_
    _diffrn_standard_refln_index_h
    _diffrn_standard_refln_index_k
    _diffrn_standard_refln_index_l
    ? ? ?
_refine_special_details     ?
_reflns_number_total     2487
_reflns_number_gt     2123
_reflns_threshold_expression     I>3\s(I)
_refine_ls_structure_factor_coef     F
_refine_ls_R_factor_all     0.0364
_refine_ls_R_factor_gt     0.0296
_refine_ls_wR_factor_gt     0.0414
_refine_ls_wR_factor_ref     0.0418
_refine_ls_goodness_of_fit_ref     2.38
_refine_ls_restrained_S_all     ?
_refine_ls_number_reflns     2487
_refine_ls_number_parameters     91
_refine_ls_number_restraints     0
_refine_ls_number_constraints     44
_refine_ls_hydrogen_treatment     constr
_refine_ls_weighting_scheme     sigma
_refine_ls_weighting_details     'w=1/(\s^2^(F)+0.0001F^2^)'
_refine_ls_shift/su_max     0.0225
_refine_ls_shift/su_mean     0.0019
_refine_diff_density_max     0.38
_refine_diff_density_min     -0.20
_refine_ls_extinction_method     'none'
_refine_ls_extinction_coef     ?
loop_
    _atom_type_symbol
    _atom_type_scat_dispersion_real
    _atom_type_scat_dispersion_imag
    _atom_type_scat_source
    C 0.0033 0.0016 'International Tables Vol C tables 4.2.6.8 and 6.1.1.1'
    H 0.0000 0.0000 'International Tables Vol C tables 4.2.6.8 and 6.1.1.1'
    N 0.0061 0.0033 'International Tables Vol C tables 4.2.6.8 and 6.1.1.1'
    O 0.0106 0.0060 'International Tables Vol C tables 4.2.6.8 and 6.1.1.1'
    Si 0.0817 0.0704 'International Tables Vol C tables 4.2.6.8 and 6.1.1.1'
_computing_data_collection     'APEX2 (Bruker, 2013)'
_computing_cell_refinement     'SAINT-Plus (Bruker, 2013)'
_computing_data_reduction     'SAINT-Plus (Bruker, 2013)'
_computing_structure_solution     'SUPERFLIP (Palatinus & Chapuis, 2007)'
_computing_structure_refinement
                                'JANA2006 (Pet\<r\'i\<cek, <i>et al.</i>, 2014)'
_computing_molecular_graphics     'Mercury (Macrae <i>et al.</i>, 2008)'
_computing_publication_material     'publCIF (Westrip, 2010)'
loop_
    _atom_site_type_symbol
    _atom_site_label
    _atom_site_fract_x
    _atom_site_fract_y
    _atom_site_fract_z
    _atom_site_U_iso_or_equiv
    _atom_site_adp_type
    _atom_site_calc_flag
    _atom_site_refinement_flags
    _atom_site_occupancy
    _atom_site_disorder_assembly
    _atom_site_disorder_group
    Si Si1 0.21973(4) 0.48658(3) 0.25729(3) 0.01515(9) Uani d . 1 . .
    O O1 0.34897(9) 0.59176(6) 0.20989(8) 0.0151(2) Uani d . 1 . .
    N N1 0.66734(12) 0.77227(8) 0.18067(10) 0.0203(3) Uani d . 1 . .
    C C1 0.47262(12) 0.58514(9) 0.11702(10) 0.0118(3) Uani d . 1 . .
    C C2 0.39530(12) 0.59953(9) -0.03704(10) 0.0130(3) Uani d . 1 . .
    C C3 0.41937(12) 0.52449(9) -0.14034(11) 0.0125(3) Uani d . 1 . .
    C C4 0.58275(13) 0.69117(9) 0.15441(10) 0.0136(3) Uani d . 1 . .
    C C5 0.04800(15) 0.57505(11) 0.31580(13) 0.0244(4) Uani d . 1 . .
    C C6 0.32433(16) 0.39773(11) 0.40911(13) 0.0303(4) Uani d . 1 . .
    C C7 0.14743(14) 0.38628(10) 0.10522(12) 0.0208(3) Uani d . 1 . .
    H H1c2 0.324479 0.667221 -0.061301 0.0155 Uiso d . 1 . .
    H H1c3 0.365173 0.540694 -0.235238 0.015 Uiso d . 1 . .
    H H1c5 -0.036613 0.522349 0.341718 0.0293 Uiso d . 1 . .
    H H2c5 0.09082 0.622785 0.396915 0.0293 Uiso d . 1 . .
    H H3c5 0.000656 0.625942 0.239152 0.0293 Uiso d . 1 . .
    H H1c6 0.246714 0.341141 0.438738 0.0363 Uiso d . 1 . .
    H H2c6 0.417964 0.356223 0.379805 0.0363 Uiso d . 1 . .
    H H3c6 0.362472 0.449816 0.487404 0.0363 Uiso d . 1 . .
    H H1c7 0.049234 0.344384 0.124438 0.0249 Uiso d . 1 . .
    H H2c7 0.121741 0.432548 0.019545 0.0249 Uiso d . 1 . .
    H H3c7 0.233911 0.330007 0.093019 0.0249 Uiso d . 1 . .
loop_
    _atom_site_aniso_label
    _atom_site_aniso_U_11
    _atom_site_aniso_U_22
    _atom_site_aniso_U_33
    _atom_site_aniso_U_12
    _atom_site_aniso_U_13
    _atom_site_aniso_U_23
    _atom_site_aniso_type_symbol
    Si1 0.01621(16) 0.01632(17) 0.01325(15) -0.00379(11) 0.00316(11)
                                                                    -0.00069(11)
                                                                              Si
    O1 0.0166(4) 0.0138(4) 0.0161(4) -0.0014(3) 0.0071(3) -0.0023(3) O
    N1 0.0220(5) 0.0178(5) 0.0210(5) -0.0034(4) 0.0026(4) -0.0036(4) N
    C1 0.0132(4) 0.0106(5) 0.0118(4) -0.0006(3) 0.0026(3) -0.0006(3) C
    C2 0.0126(4) 0.0112(5) 0.0147(5) 0.0009(4) 0.0001(4) 0.0016(4) C
    C3 0.0126(5) 0.0121(5) 0.0122(4) 0.0000(4) -0.0005(4) 0.0017(4) C
    C4 0.0151(5) 0.0143(5) 0.0115(4) 0.0018(4) 0.0021(3) -0.0004(4) C
    C5 0.0226(6) 0.0291(7) 0.0236(6) -0.0046(5) 0.0102(5) -0.0070(5) C
    C6 0.0327(7) 0.0314(7) 0.0249(6) -0.0108(5) -0.0029(5) 0.0105(5) C
    C7 0.0215(6) 0.0219(6) 0.0198(5) -0.0064(4) 0.0058(4) -0.0038(4) C
loop_
    _geom_bond_atom_site_label_1
    _geom_bond_atom_site_label_2
    _geom_bond_site_symmetry_1
    _geom_bond_site_symmetry_2
    _geom_bond_distance
    _geom_bond_publ_flag
    Si1 C5 . . 1.8495(13) ?
    Si1 C6 . . 1.8537(13) ?
    Si1 C7 . . 1.8555(11) ?
    O1 C1 . . 1.4163(13) ?
    N1 C4 . . 1.1451(14) ?
    C1 C2 . . 1.5121(13) ?
    C1 C3 . 3_665 1.5073(14) ?
    C1 C4 . . 1.4993(14) ?
    C2 C3 . . 1.3224(14) ?
    C2 H1c2 . . 0.96 ?
    C3 H1c3 . . 0.96 ?
    C5 H1c5 . . 0.96 ?
    C5 H2c5 . . 0.96 ?
    C5 H3c5 . . 0.96 ?
    C6 H1c6 . . 0.96 ?
    C6 H2c6 . . 0.96 ?
    C6 H3c6 . . 0.96 ?
    C7 H1c7 . . 0.96 ?
    C7 H2c7 . . 0.96 ?
    C7 H3c7 . . 0.96 ?
loop_
    _geom_angle_atom_site_label_1
    _geom_angle_atom_site_label_2
    _geom_angle_atom_site_label_3
    _geom_angle_site_symmetry_1
    _geom_angle_site_symmetry_2
    _geom_angle_site_symmetry_3
    _geom_angle
    _geom_angle_publ_flag
    C5 Si1 C6 . . . 109.89(6) ?
    C5 Si1 C7 . . . 112.70(5) ?
    C6 Si1 C7 . . . 109.57(5) ?
    O1 C1 C2 . . . 110.79(8) ?
    O1 C1 C3 . . 3_665 113.26(8) ?
    O1 C1 C4 . . . 104.95(8) ?
    C2 C1 C3 . . 3_665 112.58(8) ?
    C2 C1 C4 . . . 107.28(8) ?
    C3 C1 C4 3_665 . . 107.46(8) ?
    C1 C2 C3 . . . 123.94(9) ?
    C1 C2 H1c2 . . . 118.03 ?
    C3 C2 H1c2 . . . 118.03 ?
    C1 C3 C2 3_665 . . 123.48(9) ?
    C1 C3 H1c3 3_665 . . 118.26 ?
    C2 C3 H1c3 . . . 118.26 ?
    N1 C4 C1 . . . 178.87(11) ?
    Si1 C5 H1c5 . . . 109.47 ?
    Si1 C5 H2c5 . . . 109.47 ?
    Si1 C5 H3c5 . . . 109.47 ?
    H1c5 C5 H2c5 . . . 109.47 ?
    H1c5 C5 H3c5 . . . 109.47 ?
    H2c5 C5 H3c5 . . . 109.47 ?
    Si1 C6 H1c6 . . . 109.47 ?
    Si1 C6 H2c6 . . . 109.47 ?
    Si1 C6 H3c6 . . . 109.47 ?
    H1c6 C6 H2c6 . . . 109.47 ?
    H1c6 C6 H3c6 . . . 109.47 ?
    H2c6 C6 H3c6 . . . 109.47 ?
    Si1 C7 H1c7 . . . 109.47 ?
    Si1 C7 H2c7 . . . 109.47 ?
    Si1 C7 H3c7 . . . 109.47 ?
    H1c7 C7 H2c7 . . . 109.47 ?
    H1c7 C7 H3c7 . . . 109.47 ?
    H2c7 C7 H3c7 . . . 109.47 ?
