# Supplementary material for: Crystal structure of trans-1,4-bis­[(tri­methyl­sil­yl)­oxy]cyclo­hexa-2,5-diene-1,4-dicarbo­nitrile
Source: Acta Crystallogr Sect E Struct Rep Online. 2014 Jul 19;70(Pt 8):77–9. doi: 10.1107/S1600536814014251 (PMC4158486; doi:10.1107/S1600536814014251)
Supplement: Supplementary file 2 [file e-70-00077-Isup2.hkl]

#
# h,k,l, Fc-squared, Fo-squared, sigma(Fo-squared) and status flag
#
data_I
_shelx_title                             '   '
_shelx_refln_list_code                   4
_shelx_F_calc_maximum                    111.41
_exptl_crystal_F_000                     328
_reflns_d_resolution_high                0.7097

loop_
 _symmetry_equiv_pos_as_xyz
 'x, y, z'
 '-x+1/2, y+1/2, -z+1/2'
 '-x, -y, -z'
 'x+1/2, -y+1/2, z+1/2'

_cell_length_a                           8.0770(5)
_cell_length_b                           11.2234(6)
_cell_length_c                           9.4377(6)
_cell_angle_alpha                        90
_cell_angle_beta                         97.7087(19)
_cell_angle_gamma                        90

_shelx_F_squared_multiplier              1.000

loop_
 _refln_index_h
 _refln_index_k
 _refln_index_l
 _refln_F_squared_calc
 _refln_F_squared_meas
 _refln_F_squared_sigma
 _refln_observed_status
   0   0   2  5381.03  5291.39    38.80 o
   0   0   4    14.11    22.22     0.78 o
   0   0   6   316.89   277.98     4.52 o
   0   0   8   364.20   351.69     5.13 o
   0   0  10   102.16   109.85     2.74 o
   0   0  12    27.57    24.44     2.74 o
   0   1   1  1604.55  1575.62     7.39 o
   0   1   2   930.17   974.45     5.10 o
   0   1   3   133.46   140.02     1.11 o
   0   1   4  1036.10  1093.01     6.20 o
   0   1   5    81.73    89.93     1.39 o
   0   1   6     6.84     4.20     0.57 o
   0   1   7   188.65   196.38     2.19 o
   0   1   8     5.22     3.31     0.73 o
   0   1   9     4.69     0.87     0.80 <
   0   1  10    13.98    13.52     1.17 o
   0   1  11    53.86    51.79     2.01 o
   0   1  12     6.17     4.28     1.61 <
   0   1  13    93.10   102.46     3.33 o
   0   2   0  6906.41  6659.01    53.03 o
   0   2   1   174.42   184.07     1.13 o
   0   2   2  1383.96  1331.67     6.36 o
   0   2   3  2012.57  2105.70    10.91 o
   0   2   4  1099.27  1065.00     6.06 o
   0   2   5   440.93   448.10     3.39 o
   0   2   6  1188.05  1206.63     8.49 o
   0   2   7    87.34    82.71     1.52 o
   0   2   8   830.33   826.90     6.40 o
   0   2   9    39.56    32.82     1.38 o
   0   2  10   168.66   177.37     3.07 o
   0   2  11    10.00     7.58     1.69 o
   0   2  12     9.17    11.36     1.73 o
   0   2  13    61.79    57.51     2.87 o
   0   3   1   108.54   106.00     0.88 o
   0   3   2   332.43   346.96     1.96 o
   0   3   3    15.08    13.81     0.39 o
   0   3   4    66.57    65.87     1.04 o
   0   3   5    80.20    93.94     1.35 o
   0   3   6     3.68     5.70     0.70 o
   0   3   7    69.15    66.93     1.54 o
   0   3   8   615.03   578.91     5.21 o
   0   3   9    43.18    41.00     1.49 o
   0   3  10    89.05    86.45     2.38 o
   0   3  11    42.45    44.02     2.13 o
   0   3  12    21.73    21.39     1.95 o
   0   4   0    69.92    73.55     1.13 o
   0   4   1    79.47    81.13     0.82 o
   0   4   2  2541.66  2677.95    14.00 o
   0   4   3    86.49   108.36     1.15 o
   0   4   4   876.08   813.24     5.20 o
   0   4   5   118.75    94.31     1.40 o
   0   4   6     9.48    11.63     0.83 o
   0   4   7    81.48    79.08     1.67 o
   0   4   8   281.80   295.36     3.33 o
   0   4   9   349.61   321.39     4.05 o
   0   4  10   630.41   630.03     6.54 o
   0   4  11   189.41   193.31     3.47 o
   0   4  12   253.41   262.64     5.10 o
   0   5   1   166.73   179.74     1.40 o
   0   5   2    23.34    19.46     0.56 o
   0   5   3     0.08    -0.36     0.39 <
   0   5   4     0.01    -0.14     0.42 <
   0   5   5   273.36   265.65     2.80 o
   0   5   6    35.35    35.83     1.30 o
   0   5   7   317.14   310.87     3.68 o
   0   5   8   120.89   116.40     2.40 o
   0   5   9   315.40   303.89     4.01 o
   0   5  10    13.78    17.70     1.52 o
   0   5  11    67.36    67.40     2.56 o
   0   5  12     6.03     2.15     1.72 <
   0   6   0   324.97   395.58     4.06 o
   0   6   1   325.76   320.03     2.37 o
   0   6   2   304.87   318.41     2.52 o
   0   6   3  1079.11  1027.13     6.83 o
   0   6   4   299.24   299.67     2.54 o
   0   6   5    89.33    68.75     1.38 o
   0   6   6   244.43   241.03     3.30 o
   0   6   7    32.82    28.22     1.43 o
   0   6   8   579.47   594.01     6.01 o
   0   6   9    43.54    43.61     1.85 o
   0   6  10   681.08   689.23     7.76 o
   0   6  11    31.77    38.34     2.19 o
   0   6  12   225.27   220.77     4.84 o
   0   7   1     5.55     6.65     0.56 o
   0   7   2    97.87    99.14     1.31 o
   0   7   3    12.70    11.71     0.65 o
   0   7   4   100.96    93.89     1.36 o
   0   7   5     0.07    -0.08     0.60 <
   0   7   6    19.18    16.55     1.22 o
   0   7   7    31.17    28.37     1.50 o
   0   7   8    45.49    42.34     1.89 o
   0   7   9   165.62   166.54     3.73 o
   0   7  10     8.93    11.31     1.78 o
   0   7  11   153.39   152.34     4.56 o
   0   8   0   406.08   372.77     4.69 o
   0   8   1   899.20   874.87     6.69 o
   0   8   2   201.58   174.54     2.01 o
   0   8   3   599.51   599.65     4.64 o
   0   8   4   279.25   284.39     2.60 o
   0   8   5    10.69    10.09     0.85 o
   0   8   6   506.64   516.75     5.64 o
   0   8   7   290.56   287.58     4.51 o
   0   8   8   188.10   191.51     3.84 o
   0   8   9   132.43   138.04     4.01 o
   0   8  10    18.94    19.00     2.32 o
   0   8  11     3.75     3.86     2.03 <
   0   9   1    15.00    16.78     0.83 o
   0   9   2   304.18   296.46     2.94 o
   0   9   3    34.95    29.76     1.04 o
   0   9   4    12.18    12.74     0.97 o
   0   9   5     4.51     3.92     1.01 o
   0   9   6   268.45   254.32     4.14 o
   0   9   7     8.83     9.29     1.76 o
   0   9   8     0.48     2.34     1.71 <
   0   9   9     0.00    -3.71     1.67 <
   0   9  10    11.46     3.35     1.99 <
   0  10   0  1679.27  1751.19    21.32 o
   0  10   1  1750.49  1791.16    19.34 o
   0  10   2   173.38   157.06     3.36 o
   0  10   3   117.69   114.22     2.97 o
   0  10   4    55.71    56.37     2.10 o
   0  10   5     4.02     1.90     1.43 <
   0  10   6   158.79   159.77     3.94 o
   0  10   7    91.12    90.83     3.49 o
   0  10   8    76.19    73.73     3.30 o
   0  10   9    70.00    65.90     3.33 o
   0  10  10    20.13    15.95     2.47 o
   0  11   1   134.26   133.66     3.30 o
   0  11   2    10.55     9.84     1.49 o
   0  11   3    87.99    95.28     2.94 o
   0  11   4    73.54    73.57     2.47 o
   0  11   5    35.36    37.89     2.29 o
   0  11   6    66.05    61.95     2.92 o
   0  11   7     8.95     9.15     1.99 o
   0  11   8    16.58    18.91     2.33 o
   0  11   9     5.18     4.73     2.05 <
   0  12   0   329.93   315.29     7.48 o
   0  12   1   129.57   136.30     3.44 o
   0  12   2   131.45   129.88     3.41 o
   0  12   3     1.09     1.22     1.38 <
   0  12   4   119.37   124.48     3.69 o
   0  12   5   270.45   273.31     5.33 o
   0  12   6    63.67    57.13     2.97 o
   0  12   7   199.65   200.40     5.01 o
   0  12   8     4.95     6.15     2.15 <
   0  13   1    39.09    39.66     2.29 o
   0  13   2     3.41     4.10     1.63 <
   0  13   3    85.33    93.10     3.26 o
   0  13   4    34.16    34.92     2.38 o
   0  13   5    40.64    37.70     2.62 o
   0  13   6    10.51    10.98     2.04 o
   0  13   7     5.92     8.59     2.14 o
   0  14   0     9.75     7.08     2.41 <
   0  14   1   152.40   148.80     3.96 o
   0  14   2    85.86    83.87     3.20 o
   0  14   3    53.50    67.14     3.44 o
   0  14   4    40.52    40.07     2.59 o
   0  14   5    33.79    33.46     2.57 o
   0  14   6     1.38     1.35     1.95 <
   0  15   1    17.00    13.96     2.01 o
   0  15   2    11.26    12.01     2.29 o
   0  15   3     2.14     1.41     2.09 <
   0  15   4     0.06     0.66     1.91 <
   1   0 -13   137.25   165.84     5.50 o
   1   0 -11    23.22    22.87     2.42 o
   1   0  -9   100.46   103.36     2.90 o
   1   0  -7  2523.36  2479.11    25.10 o
   1   0  -5   313.99   285.72     3.81 o
   1   0  -3   933.99   983.96     7.34 o
   1   0   1 12809.50 12411.60    75.49 o
   1   0   3  6483.99  6779.01    44.03 o
   1   0   5  4470.11  4368.37    42.59 o
   1   0   7  1361.30  1304.89    12.47 o
   1   0   9     0.05    -0.69     1.01 <
   1   0  11   160.54   197.97     4.46 o
   1   1 -13     0.01     0.34     1.59 <
   1   1 -12   370.53   378.30     5.40 o
   1   1 -11    34.96    30.85     2.01 o
   1   1 -10     7.25     6.63     1.04 o
   1   1  -9    40.52    38.40     1.27 o
   1   1  -8    59.19    57.04     1.52 o
   1   1  -7   142.06   133.21     1.92 o
   1   1  -6    45.18    38.21     1.18 o
   1   1  -5   313.65   352.83     3.63 o
   1   1  -4    34.09    34.49     0.71 o
   1   1  -3   511.17   524.16     3.06 o
   1   1  -2   911.55   909.39     4.45 o
   1   1  -1   705.13   719.76     3.78 o
   1   1   0  1232.55  1250.63     6.70 o
   1   1   1   672.15   700.78     3.49 o
   1   1   2    16.87    13.54     0.38 o
   1   1   3   529.23   579.52     3.13 o
   1   1   4   500.36   563.65     3.64 o
   1   1   5   183.93   196.73     1.90 o
   1   1   6     0.02     0.83     0.57 <
   1   1   7    40.92    46.57     1.26 o
   1   1   8     5.91     8.28     0.87 o
   1   1   9    38.12    31.02     1.16 o
   1   1  10    47.58    54.16     1.76 o
   1   1  11    28.26    29.97     1.78 o
   1   1  12     0.53    -0.39     1.57 <
   1   2 -13   215.10   219.22     5.33 o
   1   2 -12    26.06    28.71     1.99 o
   1   2 -11    35.18    33.38     1.78 o
   1   2 -10     0.30    -0.24     1.01 <
   1   2  -9     7.23     7.25     0.88 o
   1   2  -8   538.95   524.37     4.17 o
   1   2  -7   245.85   220.70     2.37 o
   1   2  -6    31.22    23.52     0.88 o
   1   2  -5   641.17   629.80     4.69 o
   1   2  -4    15.86    16.36     0.52 o
   1   2  -3  1050.11  1061.40     6.12 o
   1   2  -2  1068.16  1087.85     5.99 o
   1   2  -1  3707.93  3706.41    20.49 o
   1   2   0    14.44    10.21     0.48 o
   1   2   1  6989.18  7117.24    36.43 o
   1   2   2  4303.59  4484.75    21.35 o
   1   2   3  2868.26  2954.37    14.23 o
   1   2   4  1077.16  1177.44     7.70 o
   1   2   5   520.33   461.46     3.73 o
   1   2   6   600.19   544.96     4.36 o
   1   2   7   254.07   241.44     2.56 o
   1   2   8     2.50     2.62     0.93 <
   1   2   9   237.59   241.03     3.13 o
   1   2  10     0.48    -0.10     0.94 <
   1   2  11   336.22   357.42     5.05 o
   1   2  12   181.26   189.23     3.68 o
   1   3 -13     5.49     3.26     1.82 <
   1   3 -12    80.95    84.08     2.89 o
   1   3 -11    18.67    15.99     1.45 o
   1   3 -10   161.04   154.96     2.93 o
   1   3  -9     0.01     2.12     1.08 <
   1   3  -8    87.12    83.94     1.35 o
   1   3  -7   989.60   963.64     7.63 o
   1   3  -6    43.05    40.13     1.13 o
   1   3  -5   526.08   510.90     4.01 o
   1   3  -4   626.11   638.88     4.24 o
   1   3  -3   527.24   542.98     3.30 o
   1   3  -2   210.82   226.64     1.62 o
   1   3  -1   275.91   304.34     2.18 o
   1   3   0    60.48    61.54     0.79 o
   1   3   1  1652.19  1727.23    10.18 o
   1   3   2    22.26    28.16     0.52 o
   1   3   3   313.01   320.60     2.12 o
   1   3   4    24.38    24.81     0.74 o
   1   3   5   169.40   178.74     1.97 o
   1   3   6    14.16    14.51     0.87 o
   1   3   7   109.07   102.16     1.85 o
   1   3   8   109.92   109.02     2.19 o
   1   3   9     3.84     2.59     0.98 <
   1   3  10    13.26    13.01     1.40 o
   1   3  11   116.64   117.01     3.10 o
   1   3  12     0.36     3.01     1.57 <
   1   4 -12     0.79    -2.90     1.44 <
   1   4 -11   288.95   295.23     4.20 o
   1   4 -10     0.10    -1.03     1.12 <
   1   4  -9   632.52   622.01     6.22 o
   1   4  -8   363.40   343.24     4.01 o
   1   4  -7   448.80   438.49     4.38 o
   1   4  -6   347.98   337.41     3.29 o
   1   4  -5  2067.08  1995.81    13.43 o
   1   4  -4   234.86   234.27     2.19 o
   1   4  -3   499.04   467.68     3.22 o
   1   4  -2    82.82    85.81     0.94 o
   1   4  -1   185.82   221.20     1.71 o
   1   4   0    40.90    42.12     0.75 o
   1   4   1    21.51    31.51     0.62 o
   1   4   2   154.83   166.43     1.31 o
   1   4   3  2598.22  2644.92    14.26 o
   1   4   4     0.20     1.47     0.48 o
   1   4   5   664.88   644.50     4.94 o
   1   4   6    48.40    33.04     1.12 o
   1   4   7    93.40   102.39     1.90 o
   1   4   8    71.08    68.32     1.75 o
   1   4   9   562.45   580.63     6.56 o
   1   4  10     7.07     6.87     1.34 o
   1   4  11   163.57   159.98     3.61 o
   1   4  12   304.35   312.01     5.05 o
   1   5 -12    17.60    16.86     1.87 o
   1   5 -11    23.61    21.80     1.68 o
   1   5 -10    81.37    86.27     2.41 o
   1   5  -9    41.02    42.38     1.75 o
   1   5  -8   170.37   163.43     2.73 o
   1   5  -7    32.10    30.53     1.33 o
   1   5  -6   219.45   214.11     2.50 o
   1   5  -5    19.41    15.72     0.80 o
   1   5  -4  1079.22  1144.98     7.62 o
   1   5  -3    29.65    30.43     0.74 o
   1   5  -2    43.53    49.59     0.85 o
   1   5  -1     0.02     0.22     0.38 <
   1   5   0   190.42   199.37     1.90 o
   1   5   1    22.23    25.97     0.65 o
   1   5   2    72.66    99.38     1.08 o
   1   5   3     9.85     9.39     0.51 o
   1   5   4     0.73     0.82     0.51 <
   1   5   5   157.47   149.45     1.72 o
   1   5   6   118.31   123.82     1.95 o
   1   5   7     9.41    10.15     0.97 o
   1   5   8    85.80    88.84     2.01 o
   1   5   9    85.05    75.03     2.46 o
   1   5  10   249.69   237.33     4.09 o
   1   5  11    98.57   102.91     3.06 o
   1   5  12   217.23   218.15     4.80 o
   1   6 -12    10.55     6.82     2.12 o
   1   6 -11    95.91    89.87     3.22 o
   1   6 -10    72.27    78.52     2.42 o
   1   6  -9   426.65   423.85     5.31 o
   1   6  -8     3.12     3.13     1.11 <
   1   6  -7   296.45   313.55     4.04 o
   1   6  -6   184.20   166.32     2.38 o
   1   6  -5  1134.25  1096.79     8.38 o
   1   6  -4   593.96   584.45     4.05 o
   1   6  -3  1017.10   974.47     6.54 o
   1   6  -2     0.94     4.08     0.43 o
   1   6  -1   376.73   335.72     2.68 o
   1   6   0     4.42     2.94     0.48 o
   1   6   1     0.92    -0.03     0.39 <
   1   6   2   462.54   450.27     3.27 o
   1   6   3   297.84   318.66     2.47 o
   1   6   4   667.83   573.99     4.18 o
   1   6   5   158.09   157.58     1.89 o
   1   6   6     2.21     1.22     0.80 <
   1   6   7    10.21    15.66     1.10 o
   1   6   8   239.50   239.75     3.47 o
   1   6   9   178.93   184.13     3.57 o
   1   6  10   167.07   165.85     3.63 o
   1   6  11   152.46   137.05     3.55 o
   1   7 -11    53.69    49.29     2.93 o
   1   7 -10    57.65    48.49     2.79 o
   1   7  -9    45.77    48.86     2.06 o
   1   7  -8   295.04   275.31     4.00 o
   1   7  -7    76.99    69.64     2.10 o
   1   7  -6   406.35   408.02     4.26 o
   1   7  -5    63.16    57.42     1.29 o
   1   7  -4   239.95   247.01     2.19 o
   1   7  -3    25.30    28.35     0.84 o
   1   7  -2    57.46    49.70     1.01 o
   1   7  -1   125.01   138.94     1.52 o
   1   7   0   119.13   122.07     1.50 o
   1   7   1    14.38    15.79     0.61 o
   1   7   2    43.17    48.61     0.97 o
   1   7   3    16.61    17.46     0.71 o
   1   7   4   128.07   129.29     1.69 o
   1   7   5   102.43    97.60     1.71 o
   1   7   6     5.17     4.91     1.08 o
   1   7   7    20.35    17.91     1.40 o
   1   7   8     6.43     6.13     1.40 o
   1   7   9     0.00    -0.05     1.43 <
   1   7  10    15.17    14.37     1.94 o
   1   7  11    21.89    17.77     2.38 o
   1   8 -11    24.51    15.44     2.34 o
   1   8 -10     0.01    -1.34     1.73 <
   1   8  -9   117.90   110.92     3.71 o
   1   8  -8    53.06    44.76     2.45 o
   1   8  -7   298.98   297.54     4.08 o
   1   8  -6   156.48   144.28     2.69 o
   1   8  -5   109.03   112.92     1.73 o
   1   8  -4   313.33   315.40     2.80 o
   1   8  -3   537.81   505.00     4.05 o
   1   8  -2    78.84    72.08     1.35 o
   1   8  -1   719.31   691.08     5.45 o
   1   8   0   773.06   708.21     5.54 o
   1   8   1   178.11   156.59     1.85 o
   1   8   2  1717.12  1692.01    12.19 o
   1   8   3     0.26     0.99     0.64 <
   1   8   4   996.65   933.40     7.35 o
   1   8   5   303.30   317.39     3.57 o
   1   8   6    17.64    16.63     1.53 o
   1   8   7   479.77   477.98     6.28 o
   1   8   8   104.98   107.57     3.12 o
   1   8   9   100.27    94.58     3.17 o
   1   8  10    92.94    93.01     3.72 o
   1   8  11   105.20   115.75     4.34 o
   1   9 -10    38.34    36.12     2.75 o
   1   9  -9    43.97    42.47     2.70 o
   1   9  -8    22.75    21.18     2.12 o
   1   9  -7   145.50   126.96     3.61 o
   1   9  -6    22.44    22.63     1.85 o
   1   9  -5   172.08   178.13     2.92 o
   1   9  -4    81.39    83.52     1.94 o
   1   9  -3    94.75    89.39     1.58 o
   1   9  -2     1.41     1.18     0.64 <
   1   9  -1   162.32   159.71     1.99 o
   1   9   0     0.21     0.93     0.70 <
   1   9   1    53.56    47.35     1.35 o
   1   9   2   121.35   117.54     1.75 o
   1   9   3     9.17     7.21     0.89 o
   1   9   4    60.05    55.92     1.81 o
   1   9   5   189.54   186.25     3.48 o
   1   9   6     1.35     1.25     1.22 <
   1   9   7     0.04    -1.30     1.30 <
   1   9   8     3.12     0.96     1.71 <
   1   9   9    26.14    24.81     2.42 o
   1   9  10    29.06    31.43     2.70 o
   1  10 -10     0.06    -1.80     1.80 <
   1  10  -9     1.17     2.69     1.83 <
   1  10  -8   225.88   266.27     5.47 o
   1  10  -7   311.69   309.94     5.72 o
   1  10  -6   379.86   380.43     6.20 o
   1  10  -5    40.02    42.71     1.97 o
   1  10  -4     9.20     6.65     1.35 o
   1  10  -3    96.20    89.07     2.68 o
   1  10  -2     3.85     5.77     1.07 o
   1  10  -1   173.90   180.67     2.74 o
   1  10   0   201.28   208.95     2.92 o
   1  10   1   848.21   826.48     7.78 o
   1  10   2   838.55   795.64     8.46 o
   1  10   3   332.78   299.68     3.91 o
   1  10   4   742.85   729.19     7.39 o
   1  10   5   327.64   331.83     5.53 o
   1  10   6   294.77   316.54     5.66 o
   1  10   7   185.66   184.64     4.48 o
   1  10   8    55.24    50.76     2.85 o
   1  10   9     2.64     0.87     1.85 <
   1  11  -9     3.61     2.54     2.00 <
   1  11  -8    11.35    11.08     2.09 o
   1  11  -7     7.90    10.22     1.91 o
   1  11  -6    31.75    32.73     2.32 o
   1  11  -5    40.67    36.13     2.28 o
   1  11  -4    28.15    31.83     1.96 o
   1  11  -3    74.90    68.01     2.59 o
   1  11  -2    47.21    45.79     2.18 o
   1  11  -1    26.92    29.16     1.86 o
   1  11   0   238.03   245.74     4.41 o
   1  11   1     0.02     2.24     1.31 <
   1  11   2    22.67    19.34     1.69 o
   1  11   3    22.97    21.58     1.63 o
   1  11   4    39.59    39.76     2.24 o
   1  11   5    22.32    22.32     2.09 o
   1  11   6     1.97    -0.18     1.63 <
   1  11   7    18.05    17.74     2.19 o
   1  11   8    24.11    21.20     2.38 o
   1  11   9    40.92    38.12     2.87 o
   1  12  -8   128.39   140.61     4.52 o
   1  12  -7     0.94     1.83     1.82 <
   1  12  -6    72.16    70.93     3.10 o
   1  12  -5    35.71    36.78     2.41 o
   1  12  -4    80.96    76.51     2.94 o
   1  12  -3    54.47    52.99     2.50 o
   1  12  -2   320.82   323.01     5.40 o
   1  12  -1    58.65    52.80     2.50 o
   1  12   0   294.90   303.62     5.13 o
   1  12   1   396.15   404.30     6.20 o
   1  12   2   153.28   150.46     3.69 o
   1  12   3   265.07   263.89     4.42 o
   1  12   4     3.16     3.57     1.69 <
   1  12   5    40.57    39.82     2.56 o
   1  12   6   147.48   160.50     4.42 o
   1  12   7    55.63    46.43     2.89 o
   1  12   8     1.39    -2.41     1.78 <
   1  13  -7   116.88   111.06     4.17 o
   1  13  -6    66.21    64.28     3.17 o
   1  13  -5    37.17    34.58     2.54 o
   1  13  -4     8.97     9.00     1.90 o
   1  13  -3   133.91   134.71     3.76 o
   1  13  -2     0.16    -2.14     1.47 <
   1  13  -1   130.08   140.32     3.73 o
   1  13   0    42.76    49.93     2.54 o
   1  13   1    21.72    22.60     1.99 o
   1  13   2    84.28    88.38     3.16 o
   1  13   3     0.51    -3.29     1.49 <
   1  13   4    32.66    30.53     2.36 o
   1  13   5    16.50    10.28     1.96 o
   1  13   6    44.87    39.85     2.76 o
   1  13   7     0.29    -2.48     1.85 <
   1  14  -6   190.49   205.80     5.73 o
   1  14  -5    40.32    43.47     2.75 o
   1  14  -4   113.22   112.57     3.81 o
   1  14  -3     5.37     6.17     2.05 o
   1  14  -2     8.26     7.62     1.83 o
   1  14  -1    15.07    14.18     1.90 o
   1  14   0     3.82     2.60     1.64 <
   1  14   1     7.61     7.24     1.78 o
   1  14   2    79.27    76.31     3.61 o
   1  14   3    64.80    65.06     3.06 o
   1  14   4   160.86   176.23     4.64 o
   1  14   5     3.51     3.07     1.86 <
   1  15  -4   105.31   111.04     4.51 o
   1  15  -3    46.05    46.36     3.12 o
   1  15  -2     0.41    -2.98     1.82 <
   1  15  -1    25.72    26.49     2.29 o
   1  15   0    48.83    49.10     3.48 o
   1  15   1     7.32     6.75     2.42 <
   1  15   2     7.33     6.64     3.13 <
   1  15   3     4.24     2.40     2.45 <
   2   0 -12   136.54   142.46     4.83 o
   2   0 -10    11.01     7.67     1.54 o
   2   0  -8    66.95    57.56     2.57 o
   2   0  -6   364.67   305.20     4.05 o
   2   0  -4   677.28   694.36     5.94 o
   2   0  -2  7600.33  8034.06    53.78 o
   2   0   0   359.06   353.26     2.45 o
   2   0   2   427.15   455.31     3.20 o
   2   0   4  4049.24  4158.92    30.77 o
   2   0   6  2524.74  2449.04    20.35 o
   2   0   8   768.38   735.23     7.99 o
   2   0  10   126.42   130.48     3.68 o
   2   0  12   233.30   264.57     6.66 o
   2   1 -13   134.63   140.99     4.36 o
   2   1 -12   137.84   136.39     3.31 o
   2   1 -11   409.33   411.46     4.92 o
   2   1 -10    45.76    44.07     1.58 o
   2   1  -9   872.96   870.32     7.33 o
   2   1  -8    77.88    83.94     1.72 o
   2   1  -7     4.04     1.97     0.69 <
   2   1  -6   816.01   822.39     6.73 o
   2   1  -5    65.64    86.79     1.13 o
   2   1  -4   590.12   657.56     4.00 o
   2   1  -3    27.75    37.67     0.57 o
   2   1  -2   104.63   100.73     0.82 o
   2   1  -1  1817.25  1870.16     9.67 o
   2   1   0     9.08     8.85     0.31 o
   2   1   1     5.84     2.06     0.28 o
   2   1   2   283.01   302.42     1.67 o
   2   1   3   105.67   126.77     0.98 o
   2   1   4    23.90    26.16     0.65 o
   2   1   5   170.10   178.44     1.68 o
   2   1   6     1.57     2.04     0.54 o
   2   1   7    15.70    21.88     0.93 o
   2   1   8    23.19    17.16     0.96 o
   2   1   9    73.98    72.25     1.77 o
   2   1  10     0.83     1.47     1.07 <
   2   1  11    10.15    13.03     1.57 o
   2   1  12    45.95    44.15     2.42 o
   2   2 -13    12.05    11.65     1.76 o
   2   2 -12   170.85   173.11     3.99 o
   2   2 -11     0.77    -0.06     1.15 <
   2   2 -10   362.03   344.66     4.27 o
   2   2  -9    89.22    87.10     1.75 o
   2   2  -8   264.58   256.22     2.93 o
   2   2  -7   525.18   519.61     4.28 o
   2   2  -6   367.02   323.70     3.01 o
   2   2  -5     4.02     4.98     0.48 o
   2   2  -4   121.44   103.37     1.12 o
   2   2  -3     7.11     7.33     0.37 o
   2   2  -2   253.76   238.79     1.52 o
   2   2  -1  8592.96  9032.23    48.06 o
   2   2   0   143.98   124.68     1.01 o
   2   2   1   510.14   544.96     2.82 o
   2   2   2  1686.35  1749.58     8.65 o
   2   2   3   671.35   687.95     3.98 o
   2   2   4  3802.19  3896.45    22.81 o
   2   2   5    15.90    31.52     0.89 o
   2   2   6  1576.18  1580.90    11.66 o
   2   2   7     9.06    17.74     0.96 o
   2   2   8   469.70   446.32     4.18 o
   2   2   9    93.61    78.38     1.90 o
   2   2  10   105.75   111.78     2.28 o
   2   2  11     4.08     1.96     1.38 <
   2   2  12   105.81   114.83     3.38 o
   2   3 -13    33.75    37.11     2.26 o
   2   3 -12    14.88    15.61     1.76 o
   2   3 -11   159.87   176.83     3.24 o
   2   3 -10     1.23     2.13     1.07 <
   2   3  -9   223.66   216.91     2.88 o
   2   3  -8     3.97     2.98     0.92 o
   2   3  -7   243.26   249.37     2.80 o
   2   3  -6    68.46    64.19     1.43 o
   2   3  -5    76.66    78.83     1.24 o
   2   3  -4   146.90   160.17     1.76 o
   2   3  -3   460.02   439.84     2.85 o
   2   3  -2   577.28   616.76     3.63 o
   2   3  -1   340.55   385.25     2.50 o
   2   3   0  3893.63  4218.30    25.66 o
   2   3   1   421.38   439.05     2.73 o
   2   3   2   149.04   153.35     1.20 o
   2   3   3   399.88   401.30     2.73 o
   2   3   4     1.80     3.22     0.48 o
   2   3   5    28.85    32.53     0.99 o
   2   3   6   290.92   294.12     3.13 o
   2   3   7     3.08     5.77     0.92 o
   2   3   8     2.10     0.18     0.93 <
   2   3   9    31.72    34.17     1.41 o
   2   3  10    12.51    14.54     1.36 o
   2   3  11    20.18    17.33     1.81 o
   2   3  12   130.41   139.54     3.59 o
   2   4 -12   112.31   116.90     3.19 o
   2   4 -11     9.23     7.53     1.38 o
   2   4 -10    70.32    75.64     2.42 o
   2   4  -9     6.53     4.84     1.04 o
   2   4  -8   113.11   108.48     2.20 o
   2   4  -7   164.26   159.27     2.19 o
   2   4  -6   442.41   438.67     4.00 o
   2   4  -5   155.91   159.30     1.95 o
   2   4  -4  3941.79  3892.13    26.42 o
   2   4  -3   392.05   435.27     2.98 o
   2   4  -2  1427.93  1459.82     9.16 o
   2   4  -1  1798.25  1983.11    12.41 o
   2   4   0   998.77  1002.41     7.48 o
   2   4   1   307.36   339.32     2.59 o
   2   4   2   823.93   765.78     4.83 o
   2   4   3   114.28   146.52     1.48 o
   2   4   4     3.33     4.09     0.47 o
   2   4   5    11.09     6.24     0.64 o
   2   4   6   180.79   194.01     2.48 o
   2   4   7   185.22   167.48     2.48 o
   2   4   8   350.08   353.04     3.90 o
   2   4   9     0.11     1.07     1.01 <
   2   4  10   217.62   223.44     3.68 o
   2   4  11    26.01    21.34     1.86 o
   2   4  12    18.74    12.79     1.83 o
   2   5 -12     0.83     0.69     1.47 <
   2   5 -11   147.82   151.48     3.16 o
   2   5 -10    26.44    23.63     1.55 o
   2   5  -9    34.81    33.89     1.69 o
   2   5  -8    95.49    86.12     2.09 o
   2   5  -7   392.50   367.22     3.96 o
   2   5  -6   170.16   171.43     2.36 o
   2   5  -5   469.10   452.86     4.01 o
   2   5  -4   251.95   237.52     2.32 o
   2   5  -3  1397.24  1466.06     9.86 o
   2   5  -2   288.23   298.10     2.45 o
   2   5  -1   686.93   726.96     5.84 o
   2   5   0    23.21    27.75     1.15 o
   2   5   1   749.40   868.20     6.87 o
   2   5   2    51.65    57.36     0.93 o
   2   5   3     1.63     2.68     0.48 o
   2   5   4   112.41   119.05     1.33 o
   2   5   5   343.51   345.11     3.20 o
   2   5   6     1.21     1.33     0.71 <
   2   5   7    97.17    93.52     2.00 o
   2   5   8    94.21    86.49     2.09 o
   2   5   9    30.55    26.30     1.82 o
   2   5  10    49.20    51.17     2.34 o
   2   5  11     5.97     5.22     1.47 o
   2   6 -12    62.52    53.05     3.06 o
   2   6 -11    34.61    32.64     2.24 o
   2   6 -10   104.50   106.16     3.61 o
   2   6  -9     0.06     0.17     1.15 <
   2   6  -8   282.71   272.61     3.90 o
   2   6  -7    28.03    26.16     1.40 o
   2   6  -6   255.34   258.27     3.10 o
   2   6  -5   267.64   245.03     2.68 o
   2   6  -4  1514.07  1523.74    10.61 o
   2   6  -3   412.67   455.20     3.89 o
   2   6  -2   607.24   566.99     4.22 o
   2   6  -1    32.71    43.71     1.10 o
   2   6   0   547.69   543.94     4.40 o
   2   6   1   827.98   836.48     6.37 o
   2   6   2   115.58   103.55     1.68 o
   2   6   3   276.47   238.70     2.29 o
   2   6   4     3.34     6.63     0.65 o
   2   6   5     1.78     0.79     0.70 <
   2   6   6   490.52   499.18     4.38 o
   2   6   7    21.06    25.77     1.29 o
   2   6   8   242.62   262.41     4.12 o
   2   6   9   118.01   123.71     3.12 o
   2   6  10    36.57    38.75     2.22 o
   2   6  11    52.19    50.82     2.51 o
   2   7 -11    13.26    13.15     2.17 o
   2   7 -10   118.55   114.61     3.82 o
   2   7  -9    13.49    11.59     1.63 o
   2   7  -8    43.15    42.02     1.80 o
   2   7  -7   304.94   277.08     3.84 o
   2   7  -6     5.28     4.09     1.01 o
   2   7  -5   317.81   309.77     3.19 o
   2   7  -4     6.14     5.34     0.60 o
   2   7  -3   148.92   154.24     2.04 o
   2   7  -2    32.00    32.11     1.07 o
   2   7  -1   246.90   238.52     2.62 o
   2   7   0    49.82    53.47     1.24 o
   2   7   1   645.24   658.38     5.66 o
   2   7   2    47.37    47.07     1.18 o
   2   7   3    63.07    58.48     1.21 o
   2   7   4     0.83     1.44     0.61 <
   2   7   5    39.44    35.55     1.24 o
   2   7   6   100.69   102.43     2.34 o
   2   7   7     3.49     3.17     1.12 <
   2   7   8     0.02    -1.15     1.33 <
   2   7   9     1.90     0.06     1.49 <
   2   7  10    26.15    22.50     2.14 o
   2   7  11    15.85    11.35     2.03 o
   2   8 -11   106.04    99.11     3.91 o
   2   8 -10    40.11    43.01     2.75 o
   2   8  -9    12.03    13.20     1.91 o
   2   8  -8   193.03   192.36     3.84 o
   2   8  -7    76.93    69.83     2.45 o
   2   8  -6    75.17    73.27     2.38 o
   2   8  -5   142.45   132.39     2.20 o
   2   8  -4    46.78    44.52     1.20 o
   2   8  -3   247.14   255.06     2.62 o
   2   8  -2   892.94   849.24     8.71 o
   2   8  -1   136.20   146.79     2.10 o
   2   8   0   829.18   797.69     7.29 o
   2   8   1   337.21   359.64     3.90 o
   2   8   2   159.89   153.63     2.31 o
   2   8   3   768.30   705.66     5.84 o
   2   8   4   122.11   138.05     2.06 o
   2   8   5   922.77   882.60     8.46 o
   2   8   6   112.25   112.76     2.57 o
   2   8   7   361.90   363.00     5.39 o
   2   8   8    32.72    31.70     2.14 o
   2   8   9   130.57   130.03     3.54 o
   2   8  10    25.62    21.51     2.22 o
   2   9 -10   296.81   307.80     6.17 o
   2   9  -9   141.09   150.13     4.85 o
   2   9  -8    41.12    36.29     2.42 o
   2   9  -7   138.50   126.91     3.57 o
   2   9  -6   102.40    88.98     2.65 o
   2   9  -5   205.30   203.82     3.17 o
   2   9  -4    34.26    30.49     1.57 o
   2   9  -3     5.36     6.36     0.93 o
   2   9  -2   187.72   175.16     2.97 o
   2   9  -1     7.37    10.88     0.97 o
   2   9   0    23.02    23.37     1.15 o
   2   9   1    49.97    52.42     1.50 o
   2   9   2    10.26     6.59     0.89 o
   2   9   3    43.26    38.57     1.38 o
   2   9   4   106.29   102.19     2.34 o
   2   9   5    37.73    37.93     1.91 o
   2   9   6    42.50    36.50     1.96 o
   2   9   7    18.53    19.12     1.80 o
   2   9   8    47.65    44.22     2.38 o
   2   9   9    89.42    94.89     3.78 o
   2   9  10     1.88     0.66     2.05 <
   2  10 -10     0.06     1.49     1.95 <
   2  10  -9     0.44    -0.59     1.82 <
   2  10  -8    10.13    12.72     2.06 o
   2  10  -7     0.25     0.38     1.52 <
   2  10  -6    59.44    64.07     2.85 o
   2  10  -5   131.29   135.65     3.08 o
   2  10  -4     4.62     4.13     1.17 o
   2  10  -3   666.68   645.42     7.33 o
   2  10  -2   380.79   373.37     4.88 o
   2  10  -1   240.57   232.68     3.16 o
   2  10   0    92.71    92.26     2.04 o
   2  10   1    10.66    12.23     1.06 o
   2  10   2    40.44    39.20     1.72 o
   2  10   3   116.62   100.99     2.32 o
   2  10   4   550.59   532.38     6.55 o
   2  10   5   475.46   467.24     6.14 o
   2  10   6   286.07   286.54     5.40 o
   2  10   7   272.17   270.71     5.49 o
   2  10   8   177.14   163.90     4.56 o
   2  10   9    50.00    57.45     3.24 o
   2  11  -9   115.73   125.88     4.34 o
   2  11  -8    56.11    56.47     3.07 o
   2  11  -7    79.54    78.37     3.91 o
   2  11  -6     3.23     2.64     1.64 <
   2  11  -5    46.34    47.31     2.50 o
   2  11  -4     3.22     4.85     1.43 o
   2  11  -3     0.29     0.70     1.30 <
   2  11  -2    52.62    48.76     2.34 o
   2  11  -1    87.25    83.42     2.80 o
   2  11   0   166.19   177.77     3.75 o
   2  11   1     0.76     1.36     1.27 <
   2  11   2     0.76     1.67     1.30 <
   2  11   3     0.93     1.26     1.25 <
   2  11   4    15.99    19.52     2.00 o
   2  11   5    62.26    61.03     2.78 o
   2  11   6     6.48     2.60     1.77 <
   2  11   7    22.30    21.91     2.31 o
   2  11   8     0.12     0.57     1.89 <
   2  12  -8     6.05     5.71     2.04 <
   2  12  -7   267.23   282.23     5.68 o
   2  12  -6    47.03    47.38     2.71 o
   2  12  -5    25.15    29.48     2.26 o
   2  12  -4    16.03    17.06     1.81 o
   2  12  -3    13.15    10.32     1.66 o
   2  12  -2     0.73    -0.43     1.38 <
   2  12  -1   284.87   299.77     5.15 o
   2  12   0    10.23     8.84     1.59 o
   2  12   1     5.01     1.53     1.40 <
   2  12   2   273.08   291.41     5.05 o
   2  12   3   181.56   183.74     4.23 o
   2  12   4   330.66   323.37     5.75 o
   2  12   5   289.63   312.42     5.86 o
   2  12   6    19.69    16.38     2.24 o
   2  12   7   119.87   118.72     4.14 o
   2  13  -7    19.83    23.69     2.45 o
   2  13  -6    27.59    21.14     2.28 o
   2  13  -5    19.29    20.53     2.20 o
   2  13  -4    47.17    49.24     2.94 o
   2  13  -3    30.00    30.18     2.26 o
   2  13  -2    72.72    73.48     3.01 o
   2  13  -1    40.32    45.99     2.47 o
   2  13   0   316.90   317.29     5.48 o
   2  13   1    64.97    71.11     2.92 o
   2  13   2    13.99    13.52     1.85 o
   2  13   3    32.73    32.11     2.31 o
   2  13   4     5.69     7.54     1.90 o
   2  13   5    94.85    96.40     3.68 o
   2  13   6    31.52    31.62     2.54 o
   2  14  -5   214.19   236.88     5.22 o
   2  14  -4    72.99    72.10     3.62 o
   2  14  -3   277.82   285.10     5.49 o
   2  14  -2    26.55    28.69     2.96 o
   2  14  -1   369.45   384.39     7.91 o
   2  14   0     4.46     4.68     2.19 <
   2  14   1     5.13     4.33     2.14 <
   2  14   2   132.22   139.59     5.08 o
   2  14   3     0.41     0.99     2.32 <
   2  14   4     1.54     3.35     2.29 <
   2  14   5    11.43    11.93     2.89 o
   2  15  -3    25.55    25.34     3.69 o
   2  15  -2    71.81    71.32     4.05 o
   2  15  -1    13.56    11.10     2.52 o
   2  15   0    67.74    75.96     4.13 o
   2  15   1   102.33   107.52     5.91 o
   2  15   2    11.60    16.07     2.84 o
   2  15   3    55.99    57.70     4.03 o
   3   0 -13     0.30     1.31     2.09 <
   3   0 -11   119.82   121.21     3.54 o
   3   0  -9  1210.72  1227.17    15.65 o
   3   0  -7     8.13     8.38     1.29 o
   3   0  -5   480.63   618.82     6.01 o
   3   0  -3    52.10    54.48     1.12 o
   3   0  -1  2642.13  2773.27    18.88 o
   3   0   1   333.62   331.27     2.52 o
   3   0   3   496.72   406.13     3.76 o
   3   0   5  3127.47  3056.12    25.13 o
   3   0   7   443.62   464.26     5.62 o
   3   0   9   533.29   529.25     7.45 o
   3   0  11   611.03   618.83     8.91 o
   3   1 -13    43.18    39.04     2.54 o
   3   1 -12    74.71    72.80     2.62 o
   3   1 -11    19.59    22.17     1.50 o
   3   1 -10   294.13   299.37     3.62 o
   3   1  -9   125.55   117.04     2.55 o
   3   1  -8  2034.72  2016.05    16.63 o
   3   1  -7   157.04   166.78     2.28 o
   3   1  -6   393.28   369.60     3.30 o
   3   1  -5    30.28    30.57     0.85 o
   3   1  -4    23.91    37.50     0.73 o
   3   1  -3  1307.30  1500.45     8.22 o
   3   1  -2    92.90   119.10     1.10 o
   3   1  -1   921.36  1001.44     5.06 o
   3   1   0     8.07     8.52     0.34 o
   3   1   1   599.02   652.22     3.21 o
   3   1   2   255.77   285.35     1.85 o
   3   1   3    42.08    33.53     0.74 o
   3   1   4     0.03     1.78     0.47 o
   3   1   5    21.72    24.50     0.82 o
   3   1   6    89.85    83.42     1.39 o
   3   1   7    18.31    13.90     0.88 o
   3   1   8     0.45     0.99     0.80 <
   3   1   9     5.60     8.57     1.07 o
   3   1  10    10.51    10.82     1.29 o
   3   1  11     3.13     5.26     1.47 o
   3   1  12    12.79    10.64     2.05 o
   3   2 -13     3.71     3.49     1.76 <
   3   2 -12    27.58    30.92     2.01 o
   3   2 -11     0.01     0.22     1.16 <
   3   2 -10     0.42    -0.31     0.99 <
   3   2  -9   153.53   156.14     2.69 o
   3   2  -8   205.83   210.74     3.12 o
   3   2  -7   203.16   197.03     2.48 o
   3   2  -6    63.94    60.04     1.21 o
   3   2  -5   477.35   452.94     3.50 o
   3   2  -4    86.34   123.29     1.31 o
   3   2  -3  1325.41  1330.08     7.99 o
   3   2  -2   123.24   136.33     1.12 o
   3   2  -1  1703.17  1734.24     8.80 o
   3   2   0   847.92   926.15     4.91 o
   3   2   1    72.40    67.31     0.76 o
   3   2   2    26.46    33.56     0.66 o
   3   2   3    95.64    72.62     1.10 o
   3   2   4   146.14   126.01     1.47 o
   3   2   5   719.99   707.01     4.94 o
   3   2   6     7.15     5.99     0.73 o
   3   2   7   646.15   667.84     5.54 o
   3   2   8   183.12   197.03     2.69 o
   3   2   9   567.18   572.49     5.26 o
   3   2  10     0.71     3.31     1.18 <
   3   2  11   296.24   307.45     5.31 o
   3   2  12    21.42    19.37     1.95 o
   3   3 -12    95.67    96.39     2.71 o
   3   3 -11   103.49   101.04     2.79 o
   3   3 -10   159.68   162.19     2.92 o
   3   3  -9     0.72    -0.36     0.94 <
   3   3  -8   175.16   166.55     2.75 o
   3   3  -7    85.50    81.39     1.87 o
   3   3  -6   662.59   654.08     6.12 o
   3   3  -5    72.85    77.64     1.26 o
   3   3  -4   616.84   615.33     4.40 o
   3   3  -3   723.75   801.89     5.62 o
   3   3  -2   243.89   250.83     2.14 o
   3   3  -1    16.72    20.23     0.61 o
   3   3   0   191.37   184.81     1.52 o
   3   3   1   403.62   438.90     3.17 o
   3   3   2   145.72   146.95     1.39 o
   3   3   3   491.17   483.15     3.47 o
   3   3   4   212.02   206.57     2.06 o
   3   3   5    39.19    35.97     0.97 o
   3   3   6    40.16    37.90     1.12 o
   3   3   7    24.57    23.25     1.16 o
   3   3   8    50.46    51.04     1.61 o
   3   3   9     7.02     7.76     1.10 o
   3   3  10    23.58    20.40     1.58 o
   3   3  11    50.20    55.79     2.54 o
   3   4 -12     2.18     0.11     1.52 <
   3   4 -11   224.48   231.96     3.95 o
   3   4 -10    31.39    28.13     1.55 o
   3   4  -9    57.37    53.04     1.78 o
   3   4  -8   111.18   104.17     2.15 o
   3   4  -7   539.55   511.77     5.82 o
   3   4  -6    17.98    18.16     1.18 o
   3   4  -5   349.36   336.13     3.30 o
   3   4  -4     5.12    10.72     0.62 o
   3   4  -3    62.38    44.94     0.94 o
   3   4  -2   615.80   659.24     4.69 o
   3   4  -1   727.92   700.66     5.71 o
   3   4   0  2079.76  2367.87    15.40 o
   3   4   1  3165.60  3226.04    22.14 o
   3   4   2   159.31   160.07     1.68 o
   3   4   3  1206.04  1192.71     7.90 o
   3   4   4    44.54    59.19     1.16 o
   3   4   5    19.63    15.11     0.79 o
   3   4   6    96.10   105.25     1.97 o
   3   4   7   522.82   550.65     4.89 o
   3   4   8     0.70    -1.13     0.90 <
   3   4   9   300.72   313.64     3.90 o
   3   4  10   163.30   172.10     3.33 o
   3   4  11     8.28     5.82     1.71 o
   3   5 -12    16.19    16.09     2.01 o
   3   5 -11     0.58     1.83     1.73 <
   3   5 -10    57.93    58.81     2.20 o
   3   5  -9     1.27    -0.43     1.06 <
   3   5  -8     5.37     3.63     1.03 o
   3   5  -7     1.35     1.35     0.93 <
   3   5  -6   674.47   647.99     6.83 o
   3   5  -5    77.99    83.61     1.69 o
   3   5  -4   499.97   461.73     4.10 o
   3   5  -3    89.56   100.85     1.39 o
   3   5  -2   290.12   275.18     3.07 o
   3   5  -1   103.32   107.09     1.54 o
   3   5   0  1360.16  1297.27    13.77 o
   3   5   1   495.19   503.96     4.43 o
   3   5   2  1790.80  1854.99    15.35 o
   3   5   3   292.15   290.11     2.84 o
   3   5   4   864.93   867.28     6.10 o
   3   5   5    22.37    22.31     0.84 o
   3   5   6   176.53   169.66     2.46 o
   3   5   7   177.49   178.32     2.70 o
   3   5   8    65.33    69.25     2.00 o
   3   5   9     5.22     8.50     1.40 o
   3   5  10     1.15     1.13     1.36 <
   3   5  11    33.42    27.16     2.14 o
   3   6 -12    48.53    58.38     3.20 o
   3   6 -11    91.22   104.13     3.76 o
   3   6 -10    18.84    20.40     1.92 o
   3   6  -9    14.07    17.12     1.91 o
   3   6  -8     3.45     2.27     1.07 <
   3   6  -7   337.27   312.88     4.03 o
   3   6  -6    98.63   104.37     1.97 o
   3   6  -5   445.80   426.54     4.23 o
   3   6  -4     9.96     7.50     0.70 o
   3   6  -3   493.87   497.48     4.33 o
   3   6  -2     7.67     3.69     0.66 o
   3   6  -1  1008.87   970.20     9.36 o
   3   6   0    87.98    88.80     2.33 o
   3   6   1  2041.97  2032.90    15.31 o
   3   6   2  1037.14   994.88     8.07 o
   3   6   3   307.88   297.69     2.69 o
   3   6   4   132.15   115.50     1.55 o
   3   6   5   215.96   184.69     2.22 o
   3   6   6   120.68   118.59     2.38 o
   3   6   7   154.56   163.96     2.90 o
   3   6   8   281.83   285.40     3.94 o
   3   6   9   235.93   234.35     3.85 o
   3   6  10     1.13    -0.42     1.38 <
   3   6  11    46.84    44.21     2.26 o
   3   7 -11   117.99   122.67     4.14 o
   3   7 -10    12.74    14.08     1.77 o
   3   7  -9    75.36    80.00     2.82 o
   3   7  -8     8.17     9.31     1.47 o
   3   7  -7   153.66   147.97     3.61 o
   3   7  -6   449.58   441.45     5.50 o
   3   7  -5   280.34   295.59     3.40 o
   3   7  -4   597.25   560.68     5.11 o
   3   7  -3    53.94    44.91     1.29 o
   3   7  -2   259.97   248.04     3.03 o
   3   7  -1     0.17    -0.19     0.65 <
   3   7   0   172.40   179.00     3.05 o
   3   7   1    86.81    94.16     2.03 o
   3   7   2   143.51   148.16     1.99 o
   3   7   3    14.46    14.58     0.99 o
   3   7   4   123.24   116.06     1.91 o
   3   7   5     4.43     2.84     1.08 <
   3   7   6     7.01     6.57     1.25 o
   3   7   7    19.10    21.90     1.57 o
   3   7   8    18.72    15.52     1.78 o
   3   7   9    86.67    92.22     3.27 o
   3   7  10    19.28    14.24     1.71 o
   3   8 -11     0.42     0.31     1.83 <
   3   8 -10    49.94    51.45     2.85 o
   3   8  -9    94.32   108.95     3.21 o
   3   8  -8     0.07    -0.11     1.30 <
   3   8  -7    60.74    60.43     2.36 o
   3   8  -6     7.54     8.01     1.29 o
   3   8  -5    35.65    34.63     1.53 o
   3   8  -4    24.64    29.98     1.20 o
   3   8  -3   147.73   134.89     2.09 o
   3   8  -2   240.04   228.06     3.01 o
   3   8  -1   212.58   217.13     2.84 o
   3   8   0    39.53    33.20     1.82 o
   3   8   1   210.91   210.09     3.43 o
   3   8   2   214.73   240.14     2.73 o
   3   8   3   350.86   343.14     3.48 o
   3   8   4     4.15     5.34     0.98 o
   3   8   5   568.92   584.53     6.29 o
   3   8   6   129.19   126.87     2.83 o
   3   8   7    77.18    81.10     2.84 o
   3   8   8   518.22   532.93     7.21 o
   3   8   9    22.58    24.51     2.15 o
   3   8  10   109.59   108.87     3.38 o
   3   9 -10    12.29    10.00     2.10 o
   3   9  -9   304.01   330.02     6.12 o
   3   9  -8   154.99   155.86     4.19 o
   3   9  -7   472.90   458.78     6.19 o
   3   9  -6     4.33     3.48     1.29 <
   3   9  -5    27.14    30.48     1.54 o
   3   9  -4    87.01    79.61     2.00 o
   3   9  -3   290.56   271.10     4.01 o
   3   9  -2   219.15   221.48     3.05 o
   3   9  -1     7.67     8.26     0.98 o
   3   9   0   154.51   152.43     3.41 o
   3   9   1    64.59    49.87     2.20 o
   3   9   2    68.08    61.58     1.55 o
   3   9   3    25.79    24.84     1.27 o
   3   9   4    17.05    14.08     1.17 o
   3   9   5     2.47     4.17     1.22 o
   3   9   6     9.84     9.91     1.43 o
   3   9   7     1.44     0.01     1.52 <
   3   9   8     5.73     7.03     1.73 o
   3   9   9     1.82     1.69     1.97 <
   3  10 -10   226.91   239.38     5.62 o
   3  10  -9   147.74   158.70     4.52 o
   3  10  -8   145.47   137.27     4.12 o
   3  10  -7    18.82    16.27     1.99 o
   3  10  -6    35.60    34.55     2.20 o
   3  10  -5    30.05    26.48     1.58 o
   3  10  -4     1.27    -0.32     1.11 <
   3  10  -3    45.78    40.90     1.86 o
   3  10  -2   235.85   218.26     3.62 o
   3  10  -1   265.21   255.63     3.36 o
   3  10   0   156.74   147.55     3.52 o
   3  10   1    72.74    63.83     2.55 o
   3  10   2    62.03    65.48     1.99 o
   3  10   3    21.49    30.51     1.57 o
   3  10   4   227.54   226.99     4.01 o
   3  10   5   429.93   429.35     5.92 o
   3  10   6   225.51   223.18     4.23 o
   3  10   7     5.30     4.89     1.94 <
   3  10   8   101.18    91.70     3.84 o
   3  10   9    86.53    89.76     3.95 o
   3  11  -9   109.03   122.82     4.22 o
   3  11  -8   555.45   554.12     8.51 o
   3  11  -7   193.52   202.62     4.77 o
   3  11  -6    36.36    41.99     2.50 o
   3  11  -5     7.18    10.05     1.52 o
   3  11  -4     1.07     0.73     1.41 <
   3  11  -3    25.07    29.85     2.01 o
   3  11  -2     1.85    -0.23     1.35 <
   3  11  -1    25.54    26.26     1.67 o
   3  11   0    33.74    33.16     2.14 o
   3  11   1   112.79   104.39     3.29 o
   3  11   2     0.17    -0.99     1.07 <
   3  11   3     6.42     5.29     1.35 o
   3  11   4     0.95     3.06     1.57 <
   3  11   5    16.30    18.02     2.13 o
   3  11   6    92.04   100.96     3.84 o
   3  11   7    17.99    16.05     2.29 o
   3  11   8    10.49    11.85     2.27 o
   3  12  -8   158.79   164.41     4.73 o
   3  12  -7     0.73     1.99     1.85 <
   3  12  -6   103.69   107.29     3.67 o
   3  12  -5    34.34    34.09     2.40 o
   3  12  -4   298.19   295.18     5.33 o
   3  12  -3    24.33    24.42     2.00 o
   3  12  -2   234.83   233.18     4.59 o
   3  12  -1     0.72    -0.18     1.90 <
   3  12   0   215.37   222.37     5.56 o
   3  12   1     0.02    -1.03     1.85 <
   3  12   2     5.99     1.95     1.64 <
   3  12   3    17.95    25.19     2.73 o
   3  12   4    52.62    54.06     2.75 o
   3  12   5   190.11   176.03     4.60 o
   3  12   6    83.39    73.57     3.44 o
   3  12   7    64.20    63.18     3.34 o
   3  13  -7    72.31    73.08     3.89 o
   3  13  -6     1.95    -2.28     1.75 <
   3  13  -5    46.18    44.13     2.68 o
   3  13  -4     7.04     7.31     1.81 o
   3  13  -3   160.81   164.80     5.25 o
   3  13  -2    87.77    95.24     4.22 o
   3  13  -1     0.05     1.45     1.97 <
   3  13   0    37.42    35.96     3.01 o
   3  13   1   166.66   158.00     6.57 o
   3  13   2     5.63     7.90     2.43 o
   3  13   3   194.05   204.24     5.94 o
   3  13   4     0.02    -4.66     2.19 <
   3  13   5    25.80    25.37     3.21 o
   3  13   6    10.13     7.10     2.87 <
   3  14  -5    73.50    64.55     3.87 o
   3  14  -4    10.54     9.79     3.10 o
   3  14  -3    21.04    18.88     2.71 o
   3  14  -2    13.93    20.11     2.74 o
   3  14  -1     8.47     7.56     2.32 o
   3  14   0   496.73   517.26     9.66 o
   3  14   1     0.32     1.07     1.92 <
   3  14   2   231.05   238.46     6.56 o
   3  14   3    47.84    49.40     3.68 o
   3  14   4     6.56     2.60     2.64 <
   3  15  -2     0.00    -1.07     2.26 <
   3  15  -1     6.04     4.18     2.45 <
   3  15   0    12.92    16.36     2.76 o
   3  15   1   117.94   124.48     5.24 o
   4   0 -12    80.72    63.70     4.41 o
   4   0 -10    17.81    16.69     1.99 o
   4   0  -8   637.78   663.97     9.29 o
   4   0  -6   231.81   229.26     3.33 o
   4   0  -4    48.58    40.33     1.38 o
   4   0  -2   767.29   734.64     7.85 o
   4   0   0   297.04   322.32     3.17 o
   4   0   2   151.34   135.22     1.85 o
   4   0   4   598.91   542.51     5.94 o
   4   0   6   609.30   542.45     6.26 o
   4   0   8    62.44    73.52     2.43 o
   4   0  10   378.90   383.62     6.55 o
   4   1 -12     1.01     2.99     1.76 <
   4   1 -11   238.23   231.66     3.58 o
   4   1 -10    82.40    78.25     2.31 o
   4   1  -9   340.44   333.27     4.24 o
   4   1  -8     5.29     5.15     0.97 o
   4   1  -7  1416.57  1331.88    10.47 o
   4   1  -6    42.11    49.35     1.13 o
   4   1  -5  1622.12  1698.78    10.60 o
   4   1  -4   310.34   316.18     2.68 o
   4   1  -3   834.04   844.19     5.87 o
   4   1  -2    29.34    38.12     0.84 o
   4   1  -1   129.71   108.87     1.24 o
   4   1   0     1.54     1.58     0.39 o
   4   1   1   261.12   289.04     2.09 o
   4   1   2   101.87    94.79     1.24 o
   4   1   3    86.81    86.09     1.33 o
   4   1   4   336.56   324.37     2.89 o
   4   1   5    25.35    31.10     1.01 o
   4   1   6    15.50    15.68     0.89 o
   4   1   7   202.91   185.43     2.36 o
   4   1   8     2.43     3.64     0.93 o
   4   1   9    46.83    55.09     1.91 o
   4   1  10     7.82     9.48     1.38 o
   4   1  11     8.63     8.82     1.71 o
   4   2 -12    26.49    24.20     2.12 o
   4   2 -11     8.69     8.45     1.31 o
   4   2 -10     9.85     8.40     1.25 o
   4   2  -9     0.00     0.83     1.01 <
   4   2  -8    71.73    75.35     1.99 o
   4   2  -7    25.24    20.59     1.01 o
   4   2  -6     6.43     5.52     0.62 o
   4   2  -5     1.88     2.32     0.51 o
   4   2  -4     2.78     1.61     0.43 o
   4   2  -3  1089.14  1305.54     9.29 o
   4   2  -2   453.30   420.44     3.03 o
   4   2  -1     6.62     8.69     0.50 o
   4   2   0   414.75   420.74     2.96 o
   4   2   1    21.15    18.17     0.61 o
   4   2   2   965.00   923.31     6.56 o
   4   2   3   315.58   308.11     2.56 o
   4   2   4   462.44   411.19     3.43 o
   4   2   5    17.98    17.79     0.89 o
   4   2   6   334.43   319.99     3.30 o
   4   2   7    40.80    42.02     1.44 o
   4   2   8   138.73   153.53     2.50 o
   4   2   9     9.40     7.66     1.13 o
   4   2  10   176.20   177.53     3.41 o
   4   2  11   107.11   118.58     3.48 o
   4   3 -12     0.05    -0.31     1.69 <
   4   3 -11   216.01   208.37     3.81 o
   4   3 -10     0.75     0.03     1.02 <
   4   3  -9   191.56   178.68     3.06 o
   4   3  -8   279.12   268.82     3.59 o
   4   3  -7   160.29   159.80     2.48 o
   4   3  -6   220.05   217.30     2.51 o
   4   3  -5   411.08   382.98     3.12 o
   4   3  -4     6.57     8.23     0.52 o
   4   3  -3   891.54   867.79     6.03 o
   4   3  -2  2043.72  2213.82    13.72 o
   4   3  -1   566.16   570.02     3.78 o
   4   3   0   108.35    97.16     1.16 o
   4   3   1   695.43   689.99     4.77 o
   4   3   2   142.96   128.29     1.55 o
   4   3   3   237.80   251.35     2.27 o
   4   3   4   575.48   544.71     4.04 o
   4   3   5   145.65   145.27     1.82 o
   4   3   6    12.84    13.56     0.99 o
   4   3   7    15.47    16.28     1.13 o
   4   3   8     4.24     2.64     0.99 <
   4   3   9     6.79     8.71     1.26 o
   4   3  10    93.62    99.39     3.03 o
   4   3  11    23.52    23.99     2.06 o
   4   4 -12     1.28     2.14     1.80 <
   4   4 -11     0.32    -0.70     1.44 <
   4   4 -10     0.91     0.28     1.17 <
   4   4  -9    14.97    15.26     1.38 o
   4   4  -8     9.51    10.24     1.25 o
   4   4  -7   203.08   197.03     3.20 o
   4   4  -6  1222.46  1226.00    11.58 o
   4   4  -5    35.78    39.59     1.06 o
   4   4  -4   890.99   887.84     6.24 o
   4   4  -3    60.54    79.95     1.24 o
   4   4  -2     0.72    -0.01     0.47 <
   4   4  -1   116.71   115.84     1.61 o
   4   4   0   803.17   761.41     6.38 o
   4   4   1   201.74   227.62     2.18 o
   4   4   2   598.89   574.38     4.45 o
   4   4   3  1439.61  1374.48     8.69 o
   4   4   4   225.92   226.08     2.22 o
   4   4   5   189.99   186.48     2.10 o
   4   4   6    57.97    64.93     1.68 o
   4   4   7    45.56    45.33     1.63 o
   4   4   8   243.15   241.23     3.38 o
   4   4   9    72.20    65.64     2.12 o
   4   4  10   104.27   116.08     3.01 o
   4   4  11    32.35    34.20     2.24 o
   4   5 -12    55.60    54.60     3.12 o
   4   5 -11    59.87    62.34     2.71 o
   4   5 -10    32.10    27.46     2.00 o
   4   5  -9     8.22     9.61     1.47 o
   4   5  -8     0.68     1.87     1.04 <
   4   5  -7     0.40     1.96     1.03 <
   4   5  -6    10.97    15.00     1.04 o
   4   5  -5   538.24   516.88     4.62 o
   4   5  -4   182.28   190.58     2.10 o
   4   5  -3   761.86   765.73     5.58 o
   4   5  -2    71.23    87.22     1.77 o
   4   5  -1    88.36    79.43     1.52 o
   4   5   0    31.77    34.29     1.02 o
   4   5   1   396.35   366.38     3.40 o
   4   5   2    44.20    43.29     1.34 o
   4   5   3   280.95   280.34     2.60 o
   4   5   4   297.77   287.76     2.62 o
   4   5   5  1503.21  1526.29    10.89 o
   4   5   6   133.21   132.82     2.41 o
   4   5   7   195.94   203.89     3.07 o
   4   5   8     0.51     1.01     1.11 <
   4   5   9    11.35    11.47     1.53 o
   4   5  10    14.44    10.52     1.62 o
   4   6 -11     0.47    -0.87     1.75 <
   4   6 -10    39.62    36.46     2.18 o
   4   6  -9     2.91     2.78     1.39 <
   4   6  -8     6.92     7.15     1.33 o
   4   6  -7    42.43    42.35     1.90 o
   4   6  -6   535.48   522.76     5.90 o
   4   6  -5   288.12   293.74     3.10 o
   4   6  -4   305.20   301.01     3.13 o
   4   6  -3     6.59     3.87     0.75 o
   4   6  -2    38.73    45.27     1.26 o
   4   6  -1    41.84    50.76     1.33 o
   4   6   0   675.62   667.00     6.54 o
   4   6   1   109.90   109.53     1.71 o
   4   6   2  1287.87  1288.56     9.67 o
   4   6   3     2.56     2.56     0.76 o
   4   6   4  1046.38  1045.65     8.29 o
   4   6   5    15.98    15.28     1.24 o
   4   6   6    35.65    44.13     1.63 o
   4   6   7   142.74   143.35     2.69 o
   4   6   8    10.60    10.59     1.34 o
   4   6   9   196.96   201.96     3.73 o
   4   6  10     9.53     5.63     1.54 o
   4   7 -11    83.64    82.22     3.19 o
   4   7 -10    39.51    41.47     2.41 o
   4   7  -9    30.69    28.59     2.32 o
   4   7  -8    94.48    99.85     2.92 o
   4   7  -7     8.27     7.87     1.36 o
   4   7  -6   194.40   187.04     3.40 o
   4   7  -5    30.48    31.02     1.35 o
   4   7  -4   359.37   371.20     4.06 o
   4   7  -3   496.33   469.15     5.34 o
   4   7  -2     1.15     0.09     0.70 <
   4   7  -1   813.00   779.57     8.27 o
   4   7   0   186.55   195.88     2.97 o
   4   7   1   609.54   618.75     6.34 o
   4   7   2    31.21    19.33     1.08 o
   4   7   3   195.85   209.18     3.17 o
   4   7   4    47.52    49.00     1.61 o
   4   7   5   218.17   230.57     3.57 o
   4   7   6     1.16    -0.19     1.07 <
   4   7   7     0.80    -0.10     1.15 <
   4   7   8    25.08    25.00     1.91 o
   4   7   9    14.78    16.40     1.86 o
   4   7  10    25.25    21.63     2.00 o
   4   8 -11     0.20     0.03     2.22 <
   4   8 -10    42.43    36.66     2.61 o
   4   8  -9    19.22    24.90     2.01 o
   4   8  -8    18.64    20.02     1.81 o
   4   8  -7    12.13     8.73     1.41 o
   4   8  -6     0.79     1.35     1.40 <
   4   8  -5    45.41    44.61     1.96 o
   4   8  -4   224.74   206.28     3.10 o
   4   8  -3   261.39   243.59     2.99 o
   4   8  -2   304.46   286.57     3.41 o
   4   8  -1    30.11    29.42     1.61 o
   4   8   0    20.92    20.22     1.30 o
   4   8   1   264.52   222.49     3.71 o
   4   8   2   122.74   118.64     1.97 o
   4   8   3   102.68   108.41     2.23 o
   4   8   4   245.18   240.05     3.29 o
   4   8   5   151.96   159.89     3.10 o
   4   8   6   103.77   104.02     2.74 o
   4   8   7    72.55    74.97     2.36 o
   4   8   8    48.17    40.81     2.19 o
   4   8   9    54.35    46.58     2.41 o
   4   9 -10     4.85     2.75     1.82 <
   4   9  -9   185.00   178.30     4.55 o
   4   9  -8   179.76   181.07     3.96 o
   4   9  -7   233.85   240.40     4.32 o
   4   9  -6   597.83   604.20     7.35 o
   4   9  -5    58.00    63.69     2.12 o
   4   9  -4   488.93   493.06     5.50 o
   4   9  -3    76.26    70.75     2.04 o
   4   9  -2     0.39     0.27     0.83 <
   4   9  -1   106.17   105.18     2.66 o
   4   9   0     4.63     1.75     1.18 <
   4   9   1     0.12    -0.80     0.99 <
   4   9   2    51.22    62.07     2.08 o
   4   9   3   127.75   131.03     2.47 o
   4   9   4     4.34     7.08     1.26 o
   4   9   5    24.19    28.13     1.76 o
   4   9   6   153.46   155.80     3.31 o
   4   9   7    50.23    48.89     2.50 o
   4   9   8    18.68    22.37     1.97 o
   4   9   9     5.37     2.73     1.69 <
   4  10  -9    27.35    31.01     2.55 o
   4  10  -8   167.31   165.48     5.10 o
   4  10  -7    87.92    90.77     3.34 o
   4  10  -6     5.48     2.93     1.38 <
   4  10  -5    98.17    95.74     2.79 o
   4  10  -4    17.11    16.55     1.59 o
   4  10  -3   113.96   126.20     2.59 o
   4  10  -2    44.82    48.61     2.14 o
   4  10  -1    25.92    27.37     1.75 o
   4  10   0    14.22    16.52     1.82 o
   4  10   1     3.39     0.64     1.25 <
   4  10   2    95.57    85.26     2.47 o
   4  10   3    47.69    47.19     1.72 o
   4  10   4   164.08   161.81     3.17 o
   4  10   5   105.71   117.87     2.94 o
   4  10   6   200.35   196.77     4.23 o
   4  10   7    31.97    34.66     2.62 o
   4  10   8     6.16    10.63     2.01 o
   4  11  -8    74.34    66.60     3.25 o
   4  11  -7   192.84   186.08     4.57 o
   4  11  -6   145.46   157.76     4.14 o
   4  11  -5   205.95   212.48     4.55 o
   4  11  -4    61.87    64.81     2.80 o
   4  11  -3    95.64   100.46     3.16 o
   4  11  -2   141.29   152.88     3.39 o
   4  11  -1    71.13    80.88     3.10 o
   4  11   0    15.14    18.46     1.99 o
   4  11   1     0.24    -1.39     1.25 <
   4  11   2    19.56    15.66     1.69 o
   4  11   3     9.81     9.79     1.94 o
   4  11   4    59.26    58.37     3.76 o
   4  11   5    71.70    76.94     3.24 o
   4  11   6    24.01    21.90     2.31 o
   4  11   7     3.43     0.69     1.92 <
   4  12  -7    21.09    21.61     2.32 o
   4  12  -6     0.38    -0.76     1.61 <
   4  12  -5     0.70    -1.58     1.57 <
   4  12  -4    24.44    22.03     2.10 o
   4  12  -3   323.22   306.97     6.88 o
   4  12  -2    37.58    45.29     2.62 o
   4  12  -1   108.95   105.33     4.24 o
   4  12   0    73.40    70.89     3.64 o
   4  12   1   114.73   115.98     3.80 o
   4  12   2     0.08     0.89     2.12 <
   4  12   3   231.06   227.83     6.13 o
   4  12   4    16.10    13.56     2.73 o
   4  12   5    47.50    50.19     3.77 o
   4  12   6    62.48    59.16     4.09 o
   4  13  -6    16.35    14.24     2.69 o
   4  13  -5    35.95    36.62     3.24 o
   4  13  -4    80.36    81.61     4.20 o
   4  13  -3    20.11    15.15     2.60 o
   4  13  -2   279.62   299.53     7.07 o
   4  13  -1     3.59     4.08     2.29 <
   4  13   0     1.96     0.69     1.78 <
   4  13   1    82.76    90.31     3.55 o
   4  13   2    42.85    45.60     3.39 o
   4  13   3     6.86    -0.06     2.41 <
   4  13   4   223.46   232.76     6.65 o
   4  13   5     8.37    10.93     2.90 o
   4  14  -4    19.44    24.70     3.76 o
   4  14  -3    85.84    71.13     4.01 o
   4  14  -2    20.03    18.67     2.87 o
   4  14  -1     0.13     0.64     2.23 <
   4  14   0   118.38   121.84     4.20 o
   4  14   1    94.64   106.54     4.77 o
   4  14   2    19.38    18.37     2.89 o
   4  14   3   229.13   242.52     6.88 o
   5   0 -11   102.99    99.93     5.08 o
   5   0  -9    17.41    14.98     1.68 o
   5   0  -7    86.20    95.94     2.68 o
   5   0  -5    14.86    22.70     1.50 o
   5   0  -3   205.43   205.40     3.72 o
   5   0  -1   508.64   486.55     5.01 o
   5   0   1     1.23     6.87     0.73 o
   5   0   3   422.30   425.24     4.99 o
   5   0   5   253.04   251.63     3.80 o
   5   0   7   113.21    94.00     2.64 o
   5   0   9   260.62   292.35     5.59 o
   5   0  11     8.08     7.78     2.40 o
   5   1 -12    95.09   101.35     3.87 o
   5   1 -11    50.55    47.49     2.75 o
   5   1 -10   572.59   565.95     9.19 o
   5   1  -9     9.63    11.43     1.20 o
   5   1  -8   413.01   394.92     4.51 o
   5   1  -7    36.77    32.78     1.31 o
   5   1  -6   471.72   422.25     4.08 o
   5   1  -5     5.25     4.00     0.70 o
   5   1  -4  2196.82  2299.76    18.49 o
   5   1  -3     0.75     1.34     0.62 <
   5   1  -2  1499.11  1470.36    10.41 o
   5   1  -1    18.18    18.88     0.71 o
   5   1   0  1005.39   999.33     6.50 o
   5   1   1     4.69     4.69     0.51 o
   5   1   2    93.73    72.87     1.26 o
   5   1   3     0.08     0.42     0.59 <
   5   1   4    11.44    10.10     0.83 o
   5   1   5    89.41    91.95     1.77 o
   5   1   6     6.54     3.67     0.89 o
   5   1   7     1.28    -0.08     0.90 <
   5   1   8    67.09    58.47     1.78 o
   5   1   9     0.04    -1.36     1.22 <
   5   1  10   206.04   212.68     3.81 o
   5   1  11     5.62     3.52     1.77 <
   5   2 -12    31.34    33.16     2.62 o
   5   2 -11    11.58     6.98     1.82 o
   5   2 -10   132.27   125.55     3.59 o
   5   2  -9    17.73    15.51     1.47 o
   5   2  -8    17.86    13.19     1.33 o
   5   2  -7    83.49    78.33     2.15 o
   5   2  -6     4.84     7.92     0.76 o
   5   2  -5   134.67   150.52     2.10 o
   5   2  -4    83.72    91.10     1.50 o
   5   2  -3   163.86   153.48     1.86 o
   5   2  -2   489.09   557.14     4.48 o
   5   2  -1   101.42   100.99     1.31 o
   5   2   0     1.28     1.45     0.51 <
   5   2   1    11.49     8.07     0.59 o
   5   2   2    46.72    39.82     1.04 o
   5   2   3   194.84   180.29     2.04 o
   5   2   4   757.69   764.45     5.66 o
   5   2   5   214.30   205.01     2.56 o
   5   2   6    22.58    23.66     1.20 o
   5   2   7   221.44   214.44     2.87 o
   5   2   8    19.50    18.93     1.38 o
   5   2   9   216.04   233.34     3.80 o
   5   2  10     2.36     3.11     1.44 <
   5   3 -12   117.07   134.00     5.01 o
   5   3 -11    33.16    29.47     2.43 o
   5   3 -10   188.29   189.55     4.46 o
   5   3  -9   400.67   399.07     5.40 o
   5   3  -8   404.96   392.52     5.11 o
   5   3  -7   142.88   131.55     2.65 o
   5   3  -6   512.60   497.47     4.57 o
   5   3  -5   485.74   446.27     3.44 o
   5   3  -4   227.21   204.37     2.28 o
   5   3  -3   190.06   194.89     2.36 o
   5   3  -2   327.07   315.06     2.62 o
   5   3  -1    41.85    57.58     1.10 o
   5   3   0   359.41   339.34     2.98 o
   5   3   1    91.26    94.55     1.47 o
   5   3   2   445.35   436.77     3.53 o
   5   3   3    43.80    39.18     1.10 o
   5   3   4   270.99   267.05     2.90 o
   5   3   5   519.30   512.88     4.57 o
   5   3   6   282.04   274.50     3.19 o
   5   3   7   137.95   144.41     2.64 o
   5   3   8   137.77   147.17     2.80 o
   5   3   9    53.98    58.43     2.05 o
   5   3  10     5.55     5.34     1.49 o
   5   4 -12     5.11     9.43     2.06 o
   5   4 -11     0.04     0.29     1.69 <
   5   4 -10     4.83     2.66     1.64 <
   5   4  -9    10.92    11.49     1.68 o
   5   4  -8    26.74    23.21     1.53 o
   5   4  -7     0.32     1.39     0.97 <
   5   4  -6    44.54    42.45     1.45 o
   5   4  -5    48.86    50.24     1.17 o
   5   4  -4   545.22   562.64     4.34 o
   5   4  -3   445.52   443.76     3.41 o
   5   4  -2   741.12   793.02     5.48 o
   5   4  -1   395.37   406.03     3.39 o
   5   4   0   156.49   144.78     1.63 o
   5   4   1   867.28   858.27     6.31 o
   5   4   2    99.48   108.88     1.68 o
   5   4   3   116.30   108.29     1.80 o
   5   4   4   369.92   343.32     3.22 o
   5   4   5   437.84   434.93     4.46 o
   5   4   6   177.73   173.19     2.74 o
   5   4   7   362.51   380.75     4.37 o
   5   4   8    81.02    79.72     2.26 o
   5   4   9     0.78     0.15     1.21 <
   5   4  10     0.58     0.25     1.55 <
   5   5 -11    46.97    49.00     2.92 o
   5   5 -10   107.04   113.45     3.33 o
   5   5  -9    51.59    54.37     2.54 o
   5   5  -8    93.83    94.14     2.94 o
   5   5  -7     0.63     0.65     1.21 <
   5   5  -6    10.81    11.71     0.99 o
   5   5  -5     2.64     1.67     0.69 <
   5   5  -4    27.19    32.44     1.07 o
   5   5  -3   103.34   117.68     1.64 o
   5   5  -2   923.57   926.61     7.19 o
   5   5  -1   376.11   394.83     3.99 o
   5   5   0  1077.89  1028.86     8.55 o
   5   5   1   161.16   160.50     2.38 o
   5   5   2   392.53   394.68     4.06 o
   5   5   3     0.64    -0.37     0.71 <
   5   5   4     2.50     3.25     0.93 o
   5   5   5     1.23     1.68     0.99 <
   5   5   6   312.61   327.93     3.92 o
   5   5   7    49.28    51.55     1.89 o
   5   5   8   380.74   391.77     4.66 o
   5   5   9    34.91    38.31     2.06 o
   5   5  10    25.14    25.09     2.12 o
   5   6 -11     2.10     1.43     1.82 <
   5   6 -10     0.17     0.50     1.49 <
   5   6  -9     0.21     0.54     1.34 <
   5   6  -8    42.23    37.85     2.15 o
   5   6  -7     9.15    12.75     1.58 o
   5   6  -6     3.87     1.97     1.18 <
   5   6  -5   334.36   338.35     4.27 o
   5   6  -4     5.60     5.17     0.89 o
   5   6  -3   732.31   738.48     6.50 o
   5   6  -2     0.47     0.65     0.71 <
   5   6  -1    72.58    57.65     1.38 o
   5   6   0   214.35   221.95     2.59 o
   5   6   1    59.21    61.46     1.69 o
   5   6   2   127.79   115.50     1.97 o
   5   6   3     2.76     5.41     0.90 o
   5   6   4     0.39     0.61     0.97 <
   5   6   5   524.93   526.95     5.56 o
   5   6   6   183.45   183.66     2.98 o
   5   6   7   459.34   460.18     5.07 o
   5   6   8     8.78    10.98     1.40 o
   5   6   9     7.07     6.94     1.58 o
   5   7 -11   106.82   122.21     5.12 o
   5   7 -10   190.97   212.51     5.10 o
   5   7  -9    24.89    22.12     1.89 o
   5   7  -8   323.14   325.42     5.07 o
   5   7  -7   533.40   541.72     7.35 o
   5   7  -6    43.60    51.65     2.23 o
   5   7  -5   236.02   244.61     4.20 o
   5   7  -4    14.86    12.92     1.27 o
   5   7  -3   100.14   115.36     2.36 o
   5   7  -2    97.62    95.84     1.90 o
   5   7  -1    26.36    29.24     1.10 o
   5   7   0   230.69   207.65     3.25 o
   5   7   1    60.42    74.03     1.66 o
   5   7   2   241.24   224.93     2.76 o
   5   7   3    75.15    68.57     1.96 o
   5   7   4   376.15   385.59     4.48 o
   5   7   5     4.46     5.25     1.18 o
   5   7   6   506.99   523.78     6.22 o
   5   7   7    47.76    50.26     2.04 o
   5   7   8    97.09    95.37     3.05 o
   5   7   9     1.52    -0.64     1.59 <
   5   8 -10    16.33    21.52     2.29 o
   5   8  -9    67.16    51.44     2.83 o
   5   8  -8    27.19    27.85     1.97 o
   5   8  -7     1.11     0.37     1.27 <
   5   8  -6    54.35    55.14     2.31 o
   5   8  -5     8.24    11.38     1.36 o
   5   8  -4    63.68    63.53     2.14 o
   5   8  -3    64.17    62.90     2.09 o
   5   8  -2    14.09    12.89     1.24 o
   5   8  -1    26.23    23.61     1.44 o
   5   8   0    20.39    26.49     1.50 o
   5   8   1    10.55    12.18     1.31 o
   5   8   2     0.19    -0.29     0.85 <
   5   8   3   373.30   372.69     4.69 o
   5   8   4    68.22    68.94     2.13 o
   5   8   5   154.93   162.38     3.05 o
   5   8   6   360.47   365.03     4.70 o
   5   8   7     2.64     1.07     1.33 <
   5   8   8   150.71   146.93     3.68 o
   5   8   9    20.55    20.91     5.06 o
   5   9  -9    31.11    28.90     2.41 o
   5   9  -8    98.83   111.04     3.34 o
   5   9  -7   129.18   126.59     3.34 o
   5   9  -6    58.90    68.10     2.56 o
   5   9  -5   157.80   163.91     3.48 o
   5   9  -4   395.50   399.44     5.53 o
   5   9  -3   453.45   445.95     5.21 o
   5   9  -2   234.97   233.86     4.46 o
   5   9  -1   457.56   468.56     5.48 o
   5   9   0   227.35   227.71     3.64 o
   5   9   1    95.80   119.03     2.52 o
   5   9   2    15.07    16.40     1.36 o
   5   9   3     6.15     3.40     0.99 o
   5   9   4    57.51    54.91     1.97 o
   5   9   5   119.72   118.08     2.79 o
   5   9   6     1.42    -1.20     1.25 <
   5   9   7     0.80     0.38     1.57 <
   5   9   8     0.30    -0.42     1.57 <
   5  10  -9     0.11    -0.54     1.69 <
   5  10  -8    45.70    45.49     2.74 o
   5  10  -7     1.67     0.09     1.61 <
   5  10  -6    12.99    13.05     1.63 o
   5  10  -5    29.67    32.55     2.01 o
   5  10  -4    66.87    62.74     2.41 o
   5  10  -3     2.94     4.56     1.25 o
   5  10  -2    98.98   100.23     2.90 o
   5  10  -1    11.86    15.26     1.45 o
   5  10   0    48.50    57.72     1.99 o
   5  10   1    93.99    78.76     2.24 o
   5  10   2    80.84    68.56     2.18 o
   5  10   3    38.83    35.93     1.96 o
   5  10   4    65.52    66.15     2.56 o
   5  10   5    13.29     9.35     1.40 o
   5  10   6    39.16    41.37     2.23 o
   5  10   7    34.68    32.11     2.15 o
   5  11  -8    49.09    59.86     3.06 o
   5  11  -7    22.37    25.11     2.28 o
   5  11  -6    96.59    97.57     3.58 o
   5  11  -5   127.24   132.21     3.85 o
   5  11  -4   323.70   310.65     7.08 o
   5  11  -3   173.35   167.63     4.37 o
   5  11  -2    10.94    13.11     1.72 o
   5  11  -1   129.18   136.61     3.08 o
   5  11   0    43.57    46.40     2.05 o
   5  11   1    35.84    39.29     1.96 o
   5  11   2    48.03    53.04     2.22 o
   5  11   3     6.78     7.76     1.58 o
   5  11   4    29.34    29.10     2.05 o
   5  11   5    50.65    45.59     2.68 o
   5  11   6    16.21    20.54     2.60 o
   5  12  -7    56.57    52.63     2.96 o
   5  12  -6    13.45    11.21     2.33 o
   5  12  -5     0.65    -0.69     2.03 <
   5  12  -4    66.77    57.10     3.68 o
   5  12  -3   109.00   104.49     4.50 o
   5  12  -2   190.19   189.78     5.66 o
   5  12  -1    11.87    16.17     1.83 o
   5  12   0    15.02    12.04     1.72 o
   5  12   1    52.05    48.24     2.41 o
   5  12   2    20.30    19.63     2.31 o
   5  12   3     1.10     2.12     1.90 <
   5  12   4   231.63   223.08     6.46 o
   5  12   5     7.00     8.47     2.37 o
   5  13  -5     5.29     6.75     2.46 <
   5  13  -4   202.03   211.12     6.22 o
   5  13  -3    28.65    28.65     3.03 o
   5  13  -2    15.11    15.85     2.74 o
   5  13  -1   118.39   123.82     4.14 o
   5  13   0     0.08    -0.99     1.50 <
   5  13   1    99.77    96.83     3.86 o
   5  13   2    60.27    65.28     3.36 o
   5  13   3    12.51    12.93     2.38 o
   5  14  -2   253.46   254.16     6.89 o
   5  14  -1     9.32    10.17     2.19 o
   5  14   0    54.46    51.59     3.75 o
   5  14   1   217.62   233.48     5.59 o
   6   0 -12    67.27    56.46     6.41 o
   6   0 -10   280.12   285.97     7.67 o
   6   0  -8    97.09    99.91     4.13 o
   6   0  -6    31.70    38.10     2.13 o
   6   0  -4    56.60    71.82     2.51 o
   6   0  -2   140.51   131.12     3.08 o
   6   0   0     0.51     0.97     0.71 <
   6   0   2   153.69   159.59     3.06 o
   6   0   4    29.78    32.62     1.82 o
   6   0   6     3.15     3.05     1.44 <
   6   0   8   122.30   122.91     4.40 o
   6   0  10   697.39   743.17    12.04 o
   6   1 -12    42.80    33.99     3.12 o
   6   1 -11   141.39   141.22     4.73 o
   6   1 -10     9.35     6.36     1.76 o
   6   1  -9   362.21   381.90     6.12 o
   6   1  -8     4.22     3.85     1.35 <
   6   1  -7   429.43   416.68     5.22 o
   6   1  -6    55.71    51.92     1.71 o
   6   1  -5   545.38   505.56     5.22 o
   6   1  -4    51.40    39.29     1.40 o
   6   1  -3  1765.01  1739.52    14.42 o
   6   1  -2    44.81    44.34     1.18 o
   6   1  -1   418.09   394.09     3.31 o
   6   1   0    50.29    53.45     1.04 o
   6   1   1   861.20   852.34     6.27 o
   6   1   2    39.22    38.04     1.17 o
   6   1   3   899.94   883.15     6.77 o
   6   1   4     1.46     1.85     0.79 <
   6   1   5    89.80    88.50     1.89 o
   6   1   6    87.45    80.14     1.95 o
   6   1   7     3.53     1.18     1.04 <
   6   1   8    54.15    52.53     1.94 o
   6   1   9     9.13     9.01     1.57 o
   6   1  10     2.07     1.52     1.49 <
   6   2 -12     3.30     4.17     2.29 <
   6   2 -11   114.60   128.52     4.78 o
   6   2 -10     2.80     7.29     2.10 o
   6   2  -9     7.69     5.92     1.58 o
   6   2  -8     0.05     0.79     1.26 <
   6   2  -7    49.26    43.40     1.76 o
   6   2  -6     8.45    10.10     0.92 o
   6   2  -5    17.80    19.88     0.94 o
   6   2  -4    20.95    24.64     1.21 o
   6   2  -3   286.02   288.88     2.90 o
   6   2  -2    19.57    20.96     0.89 o
   6   2  -1     0.86     1.36     0.56 <
   6   2   0   186.52   186.60     2.01 o
   6   2   1    25.65    22.98     0.89 o
   6   2   2   282.42   265.36     2.62 o
   6   2   3    11.34    13.65     0.89 o
   6   2   4    88.49    94.45     1.85 o
   6   2   5   160.59   143.93     2.28 o
   6   2   6    20.71    18.95     1.30 o
   6   2   7     1.95     0.57     1.06 <
   6   2   8    43.21    42.63     1.95 o
   6   2   9    32.64    36.13     2.00 o
   6   2  10   102.88   106.14     3.29 o
   6   3 -11    59.68    67.45     3.71 o
   6   3 -10     0.21    -1.92     1.77 <
   6   3  -9    92.31    90.10     3.82 o
   6   3  -8   159.79   158.46     4.38 o
   6   3  -7   330.05   338.80     4.05 o
   6   3  -6     9.94    15.42     1.04 o
   6   3  -5   634.80   643.90     5.75 o
   6   3  -4     1.75     0.48     0.59 <
   6   3  -3   394.11   384.76     3.54 o
   6   3  -2    94.41    91.63     1.44 o
   6   3  -1   506.46   499.64     3.87 o
   6   3   0    94.66    85.90     1.52 o
   6   3   1   422.49   406.86     3.63 o
   6   3   2   160.60   150.80     1.94 o
   6   3   3   184.14   179.88     2.36 o
   6   3   4    19.39    19.37     1.10 o
   6   3   5    94.71    97.75     2.17 o
   6   3   6    29.14    23.71     1.39 o
   6   3   7    99.59   105.81     2.50 o
   6   3   8    76.27    74.39     2.42 o
   6   3   9   159.82   168.93     3.75 o
   6   4 -11    20.04    19.75     2.33 o
   6   4 -10     4.53     2.68     2.01 <
   6   4  -9    30.19    29.01     2.52 o
   6   4  -8    37.77    36.35     2.56 o
   6   4  -7    70.41    74.17     2.56 o
   6   4  -6    43.55    49.40     1.78 o
   6   4  -5    92.68    92.58     1.89 o
   6   4  -4    90.36    94.54     1.71 o
   6   4  -3   127.24   123.46     1.53 o
   6   4  -2   286.27   296.84     2.85 o
   6   4  -1   412.31   426.31     3.69 o
   6   4   0   366.79   357.89     3.29 o
   6   4   1   349.32   335.20     3.38 o
   6   4   2    35.15    35.78     1.31 o
   6   4   3     3.18     4.28     0.92 o
   6   4   4    18.50    19.84     1.25 o
   6   4   5     0.06     1.17     0.96 <
   6   4   6   309.26   311.10     3.87 o
   6   4   7     0.63     3.34     1.20 <
   6   4   8   306.48   316.78     4.46 o
   6   4   9    71.29    67.67     2.33 o
   6   5 -11    37.15    40.73     2.87 o
   6   5 -10    31.77    33.23     2.84 o
   6   5  -9   278.29   282.68     6.27 o
   6   5  -8   206.29   203.04     4.96 o
   6   5  -7   746.20   742.26     9.08 o
   6   5  -6   126.15   133.74     3.11 o
   6   5  -5   188.21   192.27     2.93 o
   6   5  -4    12.39    10.96     1.04 o
   6   5  -3   469.45   460.89     4.27 o
   6   5  -2    93.56    82.47     1.69 o
   6   5  -1   123.71   121.12     1.97 o
   6   5   0    25.43    31.41     1.18 o
   6   5   1   574.34   551.20     4.98 o
   6   5   2   268.47   256.33     3.34 o
   6   5   3   503.03   498.17     5.21 o
   6   5   4    80.58    77.04     2.13 o
   6   5   5   301.06   310.60     3.81 o
   6   5   6    17.30    18.67     1.44 o
   6   5   7    68.88    70.43     2.22 o
   6   5   8    20.32    26.36     1.72 o
   6   5   9   150.48   162.66     3.62 o
   6   6 -10     7.87     8.87     2.04 o
   6   6  -9     2.47     0.25     1.83 <
   6   6  -8     6.11     7.44     1.96 o
   6   6  -7   220.68   214.91     4.20 o
   6   6  -6    11.33    12.66     1.49 o
   6   6  -5     9.39    10.13     1.22 o
   6   6  -4    76.56    78.38     2.26 o
   6   6  -3     8.95     9.53     1.02 o
   6   6  -2   620.11   613.73     5.80 o
   6   6  -1    25.52    29.51     1.22 o
   6   6   0   732.09   689.41     5.89 o
   6   6   1     8.67     7.86     1.07 o
   6   6   2    78.88    80.98     2.09 o
   6   6   3     9.66     9.82     1.16 o
   6   6   4     1.19     1.38     1.11 <
   6   6   5    22.16    20.56     1.49 o
   6   6   6    79.87    84.88     2.52 o
   6   6   7   224.86   225.38     3.57 o
   6   6   8   131.29   123.87     3.11 o
   6   6   9    19.01    16.19     1.81 o
   6   7 -10     8.67    10.07     2.13 o
   6   7  -9    84.30    94.22     3.75 o
   6   7  -8    18.11    18.92     2.32 o
   6   7  -7   284.89   299.11     5.13 o
   6   7  -6   386.29   380.55     5.75 o
   6   7  -5   244.29   253.57     4.41 o
   6   7  -4   249.90   269.64     3.84 o
   6   7  -3    40.34    44.54     1.55 o
   6   7  -2   261.32   260.30     3.34 o
   6   7  -1   200.03   212.20     2.97 o
   6   7   0   366.20   355.26     3.71 o
   6   7   1    88.71    84.23     2.10 o
   6   7   2     0.05    -0.45     0.99 <
   6   7   3    30.68    29.41     1.57 o
   6   7   4    40.39    47.73     1.90 o
   6   7   5    87.08    83.67     2.41 o
   6   7   6     8.26     7.72     1.43 o
   6   7   7   144.10   149.04     3.27 o
   6   7   8     1.34    -0.04     1.55 <
   6   8  -9     0.08     1.30     1.80 <
   6   8  -8     0.29    -0.94     1.64 <
   6   8  -7    32.40    26.58     2.03 o
   6   8  -6    16.39    16.00     1.75 o
   6   8  -5     6.69     3.49     1.40 <
   6   8  -4   158.22   157.92     3.20 o
   6   8  -3    28.28    32.16     1.48 o
   6   8  -2     5.21     5.10     1.02 o
   6   8  -1    97.41    95.30     2.55 o
   6   8   0     8.50     8.89     1.34 o
   6   8   1    67.90    79.39     2.46 o
   6   8   2     1.14     0.65     1.04 <
   6   8   3    25.07    21.93     1.47 o
   6   8   4    51.51    53.72     2.03 o
   6   8   5    53.85    56.85     2.15 o
   6   8   6    63.86    59.00     2.26 o
   6   8   7    17.96    15.43     1.69 o
   6   8   8    54.27    51.87     2.61 o
   6   9  -9   154.44   147.72     5.25 o
   6   9  -8   115.85   117.88     4.69 o
   6   9  -7   106.10   113.33     3.82 o
   6   9  -6   207.60   199.60     4.65 o
   6   9  -5    57.80    51.54     3.72 o
   6   9  -4   111.40   117.14     4.38 o
   6   9  -3   294.97   304.53     5.41 o
   6   9  -2   114.94   110.96     2.79 o
   6   9  -1    17.06    17.94     1.57 o
   6   9   0   233.21   216.57     3.69 o
   6   9   1   136.34   138.28     3.11 o
   6   9   2   156.43   161.72     3.34 o
   6   9   3   224.54   226.04     4.05 o
   6   9   4   291.03   315.79     4.34 o
   6   9   5    88.00    75.32     2.41 o
   6   9   6     8.58     5.67     1.49 o
   6   9   7    36.61    34.67     2.24 o
   6  10  -8     2.98     3.64     2.09 <
   6  10  -7     0.32    -0.14     1.63 <
   6  10  -6    19.39    19.67     1.83 o
   6  10  -5     7.08     7.52     1.62 o
   6  10  -4    58.65    53.58     2.99 o
   6  10  -3     0.60     3.38     1.83 <
   6  10  -2    20.78    19.57     1.64 o
   6  10  -1     5.93     6.57     1.30 o
   6  10   0     0.88     1.66     1.22 <
   6  10   1    50.92    50.00     2.01 o
   6  10   2    21.09    22.49     1.64 o
   6  10   3    78.05    74.70     2.70 o
   6  10   4     1.09     2.41     1.48 <
   6  10   5     0.16     1.50     1.52 <
   6  10   6    15.42     7.75     2.04 o
   6  11  -7    54.55    56.81     2.96 o
   6  11  -6    16.93    11.73     2.48 o
   6  11  -5   134.57   141.41     5.07 o
   6  11  -4   165.94   157.75     5.31 o
   6  11  -3   503.54   526.16     8.37 o
   6  11  -2   167.13   164.94     3.91 o
   6  11  -1    48.41    45.50     2.14 o
   6  11   0    48.64    45.89     2.18 o
   6  11   1    80.49    83.19     2.51 o
   6  11   2   163.56   167.93     3.67 o
   6  11   3    74.09    84.66     2.98 o
   6  11   4    40.38    54.25     2.56 o
   6  11   5     0.60     0.62     1.76 <
   6  12  -5     0.03    -0.01     2.26 <
   6  12  -4     2.98     5.19     2.41 <
   6  12  -3    35.77    34.36     3.22 o
   6  12  -2    22.51    27.10     3.06 o
   6  12  -1    25.53    22.04     1.99 o
   6  12   0     5.13     4.27     1.66 <
   6  12   1   177.48   176.30     4.75 o
   6  12   2     0.90     3.10     1.92 <
   6  12   3    68.31    68.16     3.54 o
   6  12   4     4.71     1.48     2.19 <
   6  13  -3    83.66    86.43     4.61 o
   6  13  -2     3.60     3.72     2.36 <
   6  13  -1   100.34    90.01     4.50 o
   6  13   0    16.06    17.81     1.99 o
   6  13   1    10.25     8.29     2.06 o
   7   0 -11     8.22     7.94     3.94 <
   7   0  -9     0.58    -1.55     2.05 <
   7   0  -7    91.71    94.19     3.31 o
   7   0  -5   123.07   111.31     3.24 o
   7   0  -3    95.70    93.66     2.97 o
   7   0  -1   313.27   306.11     4.34 o
   7   0   1     0.38    -0.10     1.01 <
   7   0   3   489.71   481.24     6.51 o
   7   0   5     0.55     1.07     1.41 <
   7   0   7    25.58    21.93     2.43 o
   7   0   9     2.37     2.93     2.14 <
   7   1 -11    36.85    34.59     3.11 o
   7   1 -10   239.27   254.20     6.14 o
   7   1  -9     1.79     2.88     1.76 <
   7   1  -8    34.34    37.23     2.15 o
   7   1  -7     1.93     0.97     1.01 <
   7   1  -6   322.17   342.07     4.23 o
   7   1  -5    73.77    70.43     1.97 o
   7   1  -4   855.35   820.82     7.76 o
   7   1  -3     0.28     0.54     0.84 <
   7   1  -2  1260.93  1207.84    10.61 o
   7   1  -1    19.53    15.72     0.98 o
   7   1   0   417.69   391.49     3.45 o
   7   1   1    31.66    34.31     1.22 o
   7   1   2   315.65   320.95     3.41 o
   7   1   3     2.23     1.57     0.85 <
   7   1   4   677.00   664.77     5.68 o
   7   1   5    64.29    64.80     1.89 o
   7   1   6   257.87   261.37     3.54 o
   7   1   7     1.11     1.78     1.31 <
   7   1   8    83.49    97.86     3.03 o
   7   1   9    69.78    72.08     2.79 o
   7   2 -11     3.22     0.11     2.08 <
   7   2 -10   135.91   137.07     4.61 o
   7   2  -9     5.67     2.24     1.81 <
   7   2  -8   124.88   125.40     4.05 o
   7   2  -7    30.11    37.32     1.83 o
   7   2  -6    38.15    38.78     1.62 o
   7   2  -5    11.76    12.30     1.17 o
   7   2  -4     0.97     1.68     0.92 <
   7   2  -3     4.35     4.28     0.92 o
   7   2  -2    42.30    42.38     1.29 o
   7   2  -1    97.00    92.12     1.57 o
   7   2   0    22.10    19.49     1.02 o
   7   2   1     4.64     6.23     0.93 o
   7   2   2   333.16   334.18     3.39 o
   7   2   3   123.17   115.46     2.20 o
   7   2   4    17.50    16.55     1.21 o
   7   2   5    63.03    66.56     2.00 o
   7   2   6    11.21    15.25     1.33 o
   7   2   7    43.49    51.89     1.96 o
   7   2   8    81.32    85.31     2.84 o
   7   2   9    37.96    38.62     2.26 o
   7   3 -11   138.99   143.44     5.20 o
   7   3 -10   158.05   155.75     5.06 o
   7   3  -9     9.26    10.17     2.14 o
   7   3  -8   252.90   245.74     5.57 o
   7   3  -7     0.48     1.36     1.59 <
   7   3  -6   169.84   179.51     3.33 o
   7   3  -5   199.94   212.32     3.55 o
   7   3  -4   239.73   244.92     3.30 o
   7   3  -3     0.12    -0.37     0.89 <
   7   3  -2   320.15   315.71     3.89 o
   7   3  -1   118.10   109.53     1.97 o
   7   3   0   492.76   475.08     4.87 o
   7   3   1    58.71    59.45     1.78 o
   7   3   2   436.73   412.70     4.91 o
   7   3   3   186.03   175.47     2.83 o
   7   3   4   281.44   274.08     3.48 o
   7   3   5     0.30     0.18     1.02 <
   7   3   6   178.05   187.96     3.15 o
   7   3   7     7.98     7.59     1.34 o
   7   3   8    21.38    23.38     1.67 o
   7   4 -10   130.76   115.51     4.57 o
   7   4  -9    40.71    39.27     2.92 o
   7   4  -8     4.42     2.51     1.86 <
   7   4  -7    12.00    13.87     2.04 o
   7   4  -6    14.38    11.49     1.38 o
   7   4  -5     7.35     8.00     1.25 o
   7   4  -4    29.81    34.62     1.53 o
   7   4  -3    45.08    46.72     1.87 o
   7   4  -2    35.22    37.28     1.76 o
   7   4  -1   217.06   225.85     3.07 o
   7   4   0     0.00     1.02     0.93 <
   7   4   1   204.73   191.83     2.96 o
   7   4   2   368.92   352.49     4.50 o
   7   4   3    20.65    17.16     1.34 o
   7   4   4    56.36    53.63     1.78 o
   7   4   5   135.98   146.53     2.75 o
   7   4   6     3.47     4.29     1.18 o
   7   4   7     1.31    -0.39     1.20 <
   7   4   8    10.15     9.02     1.43 o
   7   5 -10     3.70     0.32     2.00 <
   7   5  -9     0.47     0.85     1.78 <
   7   5  -8   196.07   211.22     5.39 o
   7   5  -7    97.09    85.95     3.54 o
   7   5  -6   475.79   486.35     7.01 o
   7   5  -5   344.14   348.38     4.31 o
   7   5  -4   743.84   749.46     8.15 o
   7   5  -3   160.10   164.04     3.12 o
   7   5  -2    71.37    77.44     2.26 o
   7   5  -1     0.27     1.68     0.93 <
   7   5   0     5.47     6.60     1.03 o
   7   5   1     7.13     6.61     1.12 o
   7   5   2     8.14     7.40     1.18 o
   7   5   3     0.65    -1.27     1.03 <
   7   5   4    72.87    71.30     2.19 o
   7   5   5    22.58    17.56     1.52 o
   7   5   6   415.77   407.24     4.80 o
   7   5   7    40.83    46.11     2.01 o
   7   5   8    74.82    75.39     2.60 o
   7   6 -10     8.21     4.92     2.18 <
   7   6  -9    29.55    33.56     2.89 o
   7   6  -8     1.07    -0.37     1.85 <
   7   6  -7     0.00    -1.83     1.64 <
   7   6  -6     0.02    -0.29     1.57 <
   7   6  -5     0.03    -0.83     1.17 <
   7   6  -4     7.40     6.60     1.29 o
   7   6  -3   218.24   211.86     3.45 o
   7   6  -2    60.65    62.06     2.08 o
   7   6  -1    25.74    27.72     1.40 o
   7   6   0   154.28   144.46     2.69 o
   7   6   1   175.74   163.45     2.80 o
   7   6   2    20.32    21.20     1.41 o
   7   6   3    42.09    39.19     1.77 o
   7   6   4     0.22     0.99     1.17 <
   7   6   5   169.60   169.48     3.29 o
   7   6   6     0.08    -0.65     1.27 <
   7   6   7    21.12    21.86     1.80 o
   7   6   8     1.58     0.39     1.89 <
   7   7  -9    82.75    79.17     3.91 o
   7   7  -8    93.34    96.60     4.14 o
   7   7  -7    70.05    71.03     3.38 o
   7   7  -6   131.20   142.99     4.42 o
   7   7  -5     2.78     3.03     1.47 <
   7   7  -4   167.67   166.19     3.40 o
   7   7  -3   162.40   160.60     3.13 o
   7   7  -2    44.20    49.14     1.94 o
   7   7  -1   252.96   248.92     3.43 o
   7   7   0    65.31    77.91     2.14 o
   7   7   1   298.15   290.04     3.87 o
   7   7   2   180.14   192.34     3.19 o
   7   7   3    18.02    20.77     1.54 o
   7   7   4   132.66   134.70     2.92 o
   7   7   5   180.05   192.31     3.54 o
   7   7   6    48.21    44.36     2.12 o
   7   7   7    11.55    14.55     1.72 o
   7   8  -9    98.51   106.27     4.04 o
   7   8  -8    55.34    66.61     3.59 o
   7   8  -7    48.34    52.37     3.17 o
   7   8  -6   108.68   104.41     3.92 o
   7   8  -5     0.23     2.36     1.44 <
   7   8  -4    37.93    36.08     2.34 o
   7   8  -3    26.55    23.79     1.66 o
   7   8  -2    68.40    69.88     2.24 o
   7   8  -1    19.77    20.14     1.45 o
   7   8   0     8.48     9.66     1.49 o
   7   8   1    74.26    76.60     2.57 o
   7   8   2    35.14    31.69     1.66 o
   7   8   3    10.39    11.38     1.43 o
   7   8   4   147.29   152.01     3.21 o
   7   8   5    38.06    34.39     1.95 o
   7   8   6    24.79    19.34     1.76 o
   7   9  -8     7.82     7.73     1.96 o
   7   9  -7    33.70    32.72     2.47 o
   7   9  -6   215.71   222.97     5.48 o
   7   9  -5   111.28    97.62     3.19 o
   7   9  -4   282.89   296.56     5.48 o
   7   9  -3   488.80   486.17     7.70 o
   7   9  -2   255.74   271.92     4.88 o
   7   9  -1   203.45   204.31     4.22 o
   7   9   0    36.33    40.35     2.05 o
   7   9   1    21.54    19.12     1.72 o
   7   9   2    34.42    41.93     2.19 o
   7   9   3    17.85    23.60     2.00 o
   7   9   4    70.92    76.33     2.84 o
   7   9   5   332.13   347.32     5.92 o
   7   9   6     5.07     4.40     1.77 <
   7  10  -7    27.84    25.13     2.46 o
   7  10  -6    38.27    37.13     3.31 o
   7  10  -5     4.55     6.57     2.32 <
   7  10  -4    58.61    63.22     3.72 o
   7  10  -3    30.34    34.67     3.12 o
   7  10  -2    14.95    15.07     1.92 o
   7  10  -1    84.61    85.34     3.13 o
   7  10   0    13.62    16.47     1.73 o
   7  10   1    15.81    12.40     1.67 o
   7  10   2    84.67    73.87     2.73 o
   7  10   3    54.48    46.61     2.38 o
   7  10   4    71.87    76.42     2.96 o
   7  10   5    10.49    11.70     1.90 o
   7  11  -5    54.87    52.62     4.59 o
   7  11  -4    30.64    30.59     2.76 o
   7  11  -3    81.97    83.75     3.78 o
   7  11  -2   166.41   184.15     5.06 o
   7  11  -1    86.01    79.39     3.13 o
   7  11   0   125.14   129.59     3.52 o
   7  11   1    23.94    17.82     1.86 o
   7  11   2    77.39    81.15     2.99 o
   7  11   3   168.17   158.75     3.91 o
   7  12  -3    24.61    28.44     3.31 o
   7  12  -2     1.80     0.98     2.47 <
   7  12  -1     0.00    -1.58     2.27 <
   7  12   0    21.44    22.14     2.51 o
   7  12   1    56.34    61.54     4.03 o
   8   0 -10     3.88    -6.04     3.12 <
   8   0  -8    40.55    37.38     4.61 o
   8   0  -6    56.96    57.18     2.76 o
   8   0  -4   177.96   173.99     4.19 o
   8   0  -2    22.27    20.73     1.87 o
   8   0   0    32.98    41.40     2.40 o
   8   0   2   177.22   174.35     3.66 o
   8   0   4    28.38    21.39     2.12 o
   8   0   6    58.74    54.11     3.20 o
   8   0   8   138.84   144.33     5.06 o
   8   1 -10    12.66    18.84     3.29 o
   8   1  -9   252.66   265.38     7.63 o
   8   1  -8     8.84     8.69     1.86 o
   8   1  -7    59.96    66.16     2.42 o
   8   1  -6     0.98     4.62     1.25 o
   8   1  -5   196.54   211.04     3.68 o
   8   1  -4    63.58    57.26     1.87 o
   8   1  -3   203.33   202.10     3.19 o
   8   1  -2    37.41    33.34     1.52 o
   8   1  -1   586.23   552.65     5.89 o
   8   1   0     2.30     1.33     0.93 <
   8   1   1  1089.22  1034.78     8.82 o
   8   1   2    12.86    16.36     1.24 o
   8   1   3   124.21   124.53     2.50 o
   8   1   4    27.83    24.54     1.47 o
   8   1   5   152.33   150.65     3.19 o
   8   1   6     1.16     2.37     1.31 <
   8   1   7   217.13   229.71     4.20 o
   8   1   8    34.81    35.31     2.15 o
   8   2 -10     6.31     3.85     2.46 <
   8   2  -9    49.56    46.36     3.05 o
   8   2  -8    22.93    24.53     2.46 o
   8   2  -7    86.40    90.04     2.73 o
   8   2  -6     1.89     1.69     1.18 <
   8   2  -5     0.08    -0.23     1.15 <
   8   2  -4    29.10    31.57     1.73 o
   8   2  -3   297.78   294.46     4.40 o
   8   2  -2    66.96    63.18     2.22 o
   8   2  -1    43.54    39.89     1.85 o
   8   2   0     5.63     5.35     1.21 o
   8   2   1    68.04    73.30     2.20 o
   8   2   2    26.36    24.21     1.34 o
   8   2   3   226.97   220.58     3.27 o
   8   2   4     0.71    -0.48     1.04 <
   8   2   5     1.26     2.22     1.16 <
   8   2   6     1.94     1.15     1.33 <
   8   2   7     1.57     2.55     1.40 <
   8   3 -10   114.69   111.17     4.62 o
   8   3  -9   209.47   218.83     5.73 o
   8   3  -8     2.18     2.64     1.85 <
   8   3  -7   372.03   372.74     6.10 o
   8   3  -6     0.12     0.09     1.18 <
   8   3  -5   179.56   191.36     3.57 o
   8   3  -4   397.14   389.44     5.25 o
   8   3  -3   228.03   233.95     3.85 o
   8   3  -2     0.29     1.12     1.16 <
   8   3  -1   288.37   284.66     4.33 o
   8   3   0     2.71     1.83     1.20 <
   8   3   1   135.51   133.91     2.92 o
   8   3   2    38.42    35.34     1.62 o
   8   3   3   147.82   147.83     2.66 o
   8   3   4    16.37    18.44     1.39 o
   8   3   5   168.96   176.68     3.27 o
   8   3   6     0.59    -1.16     1.15 <
   8   3   7   208.46   212.49     3.80 o
   8   4 -10    43.03    44.31     3.29 o
   8   4  -9   182.57   162.99     5.11 o
   8   4  -8    17.33    19.67     2.41 o
   8   4  -7   175.73   176.70     4.83 o
   8   4  -6   153.55   156.45     3.91 o
   8   4  -5     9.07     8.08     1.39 o
   8   4  -4    50.58    49.03     2.08 o
   8   4  -3     0.02     1.43     1.21 <
   8   4  -2     7.06     9.08     1.38 o
   8   4  -1     0.14     1.59     1.22 <
   8   4   0    42.01    40.96     1.89 o
   8   4   1     0.72     1.34     1.10 <
   8   4   2     1.96    -0.13     1.10 <
   8   4   3    25.02    20.79     1.50 o
   8   4   4    65.93    64.15     2.20 o
   8   4   5     8.67     7.94     1.30 o
   8   4   6   249.86   250.22     3.81 o
   8   4   7    19.21    18.36     1.68 o
   8   5  -9   119.13   115.71     4.50 o
   8   5  -8     2.90     4.33     1.91 <
   8   5  -7    79.32    79.10     3.64 o
   8   5  -6     3.18     1.39     1.54 <
   8   5  -5     0.03    -0.84     1.22 <
   8   5  -4    26.00    24.22     1.71 o
   8   5  -3   374.41   394.01     5.40 o
   8   5  -2   155.58   157.10     3.35 o
   8   5  -1   671.05   662.96     7.22 o
   8   5   0   149.86   155.68     3.16 o
   8   5   1    33.68    40.15     1.75 o
   8   5   2    22.12    24.83     1.54 o
   8   5   3    79.38    84.65     2.46 o
   8   5   4     0.08    -1.07     1.21 <
   8   5   5     4.87     7.71     1.44 o
   8   5   6     3.39     4.32     1.45 <
   8   5   7    56.42    48.48     2.42 o
   8   6  -9    25.41    20.79     2.56 o
   8   6  -8   176.79   183.00     5.34 o
   8   6  -7     1.17     0.36     1.92 <
   8   6  -6   111.07   121.55     4.09 o
   8   6  -5    56.90    56.60     2.74 o
   8   6  -4     3.20     2.74     1.31 <
   8   6  -3    11.44    11.84     1.49 o
   8   6  -2     2.69     3.49     1.29 <
   8   6  -1     2.23     3.58     1.29 <
   8   6   0     7.29     5.89     1.39 o
   8   6   1     0.30     0.51     1.27 <
   8   6   2    25.05    25.06     1.61 o
   8   6   3     5.58     3.55     1.25 <
   8   6   4     3.40     1.92     1.30 <
   8   6   5    79.63    80.76     2.65 o
   8   6   6    73.97    72.32     2.78 o
   8   7  -8   132.84   115.38     4.50 o
   8   7  -7    99.49   112.25     4.40 o
   8   7  -6   120.47   114.04     4.29 o
   8   7  -5   207.47   207.13     4.59 o
   8   7  -4     0.53     0.94     1.63 <
   8   7  -3   322.84   320.12     4.87 o
   8   7  -2   292.82   291.14     4.38 o
   8   7  -1    82.85    84.73     2.61 o
   8   7   0    94.25    96.92     2.84 o
   8   7   1     0.02    -0.47     1.29 <
   8   7   2    35.49    34.99     1.86 o
   8   7   3    71.24    85.16     2.54 o
   8   7   4    27.38    26.90     1.80 o
   8   7   5    60.37    63.02     2.42 o
   8   7   6    75.03    73.58     2.79 o
   8   8  -7     2.37     4.10     1.92 <
   8   8  -6     1.50     2.73     1.96 <
   8   8  -5     1.07     2.59     2.03 <
   8   8  -4    38.01    42.19     2.55 o
   8   8  -3   353.48   342.35     4.85 o
   8   8  -2   100.15   106.67     3.44 o
   8   8  -1    61.63    56.77     2.71 o
   8   8   0     3.08     1.89     1.66 <
   8   8   1    22.04    25.60     2.22 o
   8   8   2    84.49    73.38     3.03 o
   8   8   3   107.95   115.04     3.33 o
   8   8   4    11.35    10.14     1.83 o
   8   8   5    15.55    14.60     1.94 o
   8   9  -6     3.49     2.47     2.04 <
   8   9  -5   107.59   110.26     5.94 o
   8   9  -4     5.74     6.61     3.06 <
   8   9  -3    90.98    95.33     3.91 o
   8   9  -2   303.13   295.07     5.29 o
   8   9  -1    96.33    99.52     3.40 o
   8   9   0   328.36   318.43     5.62 o
   8   9   1   315.98   325.62     5.70 o
   8   9   2    99.10   100.47     3.62 o
   8   9   3    75.06    75.68     3.17 o
   8   9   4     5.20     3.84     1.75 <
   8  10  -5    25.76    26.09     3.75 o
   8  10  -4    16.62    15.81     3.49 o
   8  10  -3    25.76    24.86     3.07 o
   8  10  -2    15.63    14.09     2.37 o
   8  10  -1     0.43    -0.13     1.71 <
   8  10   0     1.50     1.62     1.81 <
   8  10   1    27.47    32.46     2.43 o
   8  10   2    42.09    40.92     2.66 o
   8  10   3     5.65     7.03     2.08 o
   8  11  -3    21.82    18.89     2.66 o
   8  11  -2     8.90     7.39     2.27 o
   8  11  -1    72.21    67.23     3.17 o
   8  11   0    89.30    99.99     3.33 o
   9   0  -9    15.19    17.86     4.14 o
   9   0  -7     7.21    11.65     2.47 o
   9   0  -5     7.26     9.15     2.28 o
   9   0  -3     4.30     7.26     2.17 o
   9   0  -1   139.57   140.94     5.13 o
   9   0   1   338.26   323.08     7.84 o
   9   0   3   274.06   272.43     7.45 o
   9   0   5   246.32   257.47     6.03 o
   9   1  -9     0.09    -1.73     2.09 <
   9   1  -8   114.08   109.04     4.18 o
   9   1  -7     8.43     9.00     1.71 o
   9   1  -6   496.20   487.19     7.15 o
   9   1  -5    11.97    11.17     1.73 o
   9   1  -4   179.99   191.42     4.19 o
   9   1  -3    34.63    32.12     1.85 o
   9   1  -2     8.46    13.34     1.53 o
   9   1  -1     8.15     7.19     1.44 o
   9   1   0   155.75   143.79     3.72 o
   9   1   1    15.36    13.82     1.68 o
   9   1   2   952.77   888.95    11.05 o
   9   1   3    22.75    21.47     1.78 o
   9   1   4   131.14   122.29     2.98 o
   9   1   5     2.46     1.43     1.29 <
   9   1   6    57.15    57.64     2.43 o
   9   2  -9     6.98     9.34     2.89 o
   9   2  -8     2.36     0.29     2.32 <
   9   2  -7     8.98     7.29     1.91 o
   9   2  -6    17.68    19.67     1.72 o
   9   2  -5    40.34    42.47     2.10 o
   9   2  -4     2.03     2.33     1.30 <
   9   2  -3    27.76    29.95     1.85 o
   9   2  -2   233.08   226.18     4.03 o
   9   2  -1     0.32    -1.76     1.22 <
   9   2   0    43.76    53.51     2.29 o
   9   2   1    21.85    22.63     1.78 o
   9   2   2     2.71     4.47     1.61 <
   9   2   3     5.45     4.77     1.45 o
   9   2   4     0.14    -0.13     1.21 <
   9   2   5     0.03     0.28     1.26 <
   9   2   6    38.46    41.08     2.19 o
   9   3  -9    13.35    18.61     3.21 o
   9   3  -8   110.97   114.78     4.37 o
   9   3  -7    22.21    17.48     2.00 o
   9   3  -6   129.12   141.65     3.89 o
   9   3  -5     3.02     4.32     1.41 o
   9   3  -4   171.26   175.89     3.62 o
   9   3  -3    25.36    21.93     1.72 o
   9   3  -2   248.02   246.96     4.24 o
   9   3  -1     8.75    10.75     1.53 o
   9   3   0   252.57   255.23     4.37 o
   9   3   1    87.40    86.36     2.85 o
   9   3   2   105.15   102.57     3.10 o
   9   3   3    14.92    17.38     1.81 o
   9   3   4   120.51   119.54     3.85 o
   9   3   5    22.29    22.27     1.78 o
   9   3   6    45.88    44.10     2.26 o
   9   4  -8     0.00    -1.80     1.89 <
   9   4  -7    78.43    81.75     3.33 o
   9   4  -6   190.53   186.35     4.43 o
   9   4  -5   123.87   116.91     3.16 o
   9   4  -4    62.92    70.76     2.65 o
   9   4  -3    13.20    15.10     1.59 o
   9   4  -2    82.44    87.63     2.80 o
   9   4  -1     0.77    -0.15     1.33 <
   9   4   0     0.05     1.75     1.39 <
   9   4   1   126.59   122.53     3.33 o
   9   4   2    24.83    25.16     1.97 o
   9   4   3     0.18     0.85     1.43 <
   9   4   4     0.39    -0.89     1.41 <
   9   4   5     0.76    -1.15     1.57 <
   9   5  -8   422.00   422.80     8.17 o
   9   5  -7    72.31    66.80     3.52 o
   9   5  -6   121.74   124.70     3.92 o
   9   5  -5     9.39    10.09     1.83 o
   9   5  -4    36.31    36.27     2.09 o
   9   5  -3     6.98     5.71     1.45 o
   9   5  -2    80.51    87.11     2.90 o
   9   5  -1    25.86    25.33     1.95 o
   9   5   0   151.54   152.82     3.58 o
   9   5   1    28.78    24.70     1.86 o
   9   5   2    13.09    16.03     1.71 o
   9   5   3    27.64    28.95     2.03 o
   9   5   4   278.82   295.59     4.85 o
   9   5   5    17.03    22.27     1.99 o
   9   6  -7    90.61    82.78     3.98 o
   9   6  -6     0.00    -0.76     1.76 <
   9   6  -5   216.57   211.62     4.85 o
   9   6  -4     0.49    -0.51     1.36 <
   9   6  -3   162.12   164.97     3.72 o
   9   6  -2    50.52    53.70     2.42 o
   9   6  -1    22.92    32.80     2.05 o
   9   6   0     2.57     4.99     1.45 o
   9   6   1    59.90    57.36     2.61 o
   9   6   2    15.79    13.45     1.73 o
   9   6   3    36.37    37.06     2.20 o
   9   6   4     5.09     7.57     1.71 o
   9   7  -6     7.83     8.87     2.22 o
   9   7  -5    41.72    38.49     2.56 o
   9   7  -4    70.70    81.12     3.27 o
   9   7  -3    17.02    15.20     1.77 o
   9   7  -2   219.42   224.05     4.27 o
   9   7  -1   164.29   163.76     3.63 o
   9   7   0   198.07   191.26     3.82 o
   9   7   1    88.24    84.83     2.88 o
   9   7   2    45.06    46.64     2.37 o
   9   7   3    72.74    74.51     3.01 o
   9   7   4    59.55    70.13     3.03 o
   9   8  -5     0.14    -1.16     1.99 <
   9   8  -4    86.62    82.84     4.32 o
   9   8  -3    23.88    29.27     3.07 o
   9   8  -2    62.77    72.39     3.39 o
   9   8  -1    64.77    65.51     2.98 o
   9   8   0   102.71   108.32     3.78 o
   9   8   1     0.55    -0.55     1.76 <
   9   8   2     3.87     3.31     1.89 <
   9   8   3     1.69     1.86     1.86 <
   9   9  -4    50.55    66.81     4.09 o
   9   9  -3     4.88     4.14     2.37 <
   9   9  -2    23.35    24.46     2.70 o
   9   9  -1     2.33     2.57     1.86 <
   9   9   0    18.83    19.63     2.22 o
   9   9   1   140.54   142.37     4.92 o
  10   0  -6     5.79     1.47     2.28 <
  10   0  -4   161.43   165.85     5.96 o
  10   0  -2   107.87   103.18     5.08 o
  10   0   0     2.66     3.29     2.23 <
  10   0   2   355.55   342.32     8.65 o
  10   0   4     4.66     9.54     2.74 o
  10   1  -7     1.58     0.48     1.81 <
  10   1  -6    16.89    17.79     2.00 o
  10   1  -5   408.64   398.87     6.54 o
  10   1  -4    14.19    15.47     1.94 o
  10   1  -3   153.68   159.55     4.09 o
  10   1  -2     2.58     2.65     1.50 <
  10   1  -1   103.73   106.06     3.54 o
  10   1   0   111.07   106.96     3.55 o
  10   1   1    29.59    38.21     2.46 o
  10   1   2     6.75     5.25     1.71 o
  10   1   3   208.22   193.43     4.70 o
  10   1   4    11.96    15.02     2.12 o
  10   2  -7    13.93    16.49     2.41 o
  10   2  -6     3.96     4.66     1.99 <
  10   2  -5    38.50    35.67     2.43 o
  10   2  -4     6.26     7.49     1.71 o
  10   2  -3     9.49     7.58     1.69 o
  10   2  -2     7.91     9.64     1.76 o
  10   2  -1     4.67     5.39     1.63 o
  10   2   0     6.98     5.22     1.63 o
  10   2   1    42.25    44.06     2.57 o
  10   2   2     1.62     1.16     1.57 <
  10   2   3    16.61    24.31     2.26 o
  10   2   4    17.60    19.26     2.20 o
  10   3  -7    63.19    73.45     3.80 o
  10   3  -6   229.31   232.19     5.87 o
  10   3  -5    64.31    65.51     2.96 o
  10   3  -4     0.12     0.75     1.55 <
  10   3  -3   182.35   175.95     4.29 o
  10   3  -2     6.04     9.99     1.73 o
  10   3  -1    87.51    87.40     3.35 o
  10   3   0    18.94    13.12     1.87 o
  10   3   1    77.98    79.43     3.26 o
  10   3   2     6.37     4.93     1.76 <
  10   3   3    98.57   106.39     3.85 o
  10   3   4     5.08     3.61     1.85 <
  10   4  -6    94.45    92.60     4.09 o
  10   4  -5     0.39    -1.76     1.81 <
  10   4  -4    31.40    34.94     2.22 o
  10   4  -3    20.26    21.46     1.92 o
  10   4  -2   130.08   127.87     3.48 o
  10   4  -1    92.12    89.17     3.11 o
  10   4   0    60.30    59.84     2.87 o
  10   4   1    80.77    89.26     3.41 o
  10   4   2    23.74    23.86     2.23 o
  10   4   3     2.60     0.41     1.73 <
  10   5  -6    10.76     8.82     1.99 o
  10   5  -5    64.24    69.48     3.29 o
  10   5  -4    30.03    31.08     2.17 o
  10   5  -3   392.98   378.13     5.77 o
  10   5  -2    49.49    53.10     2.52 o
  10   5  -1    59.20    64.85     2.71 o
  10   5   0    26.86    28.34     2.13 o
  10   5   1    27.18    24.03     1.99 o
  10   5   2     6.65     4.09     1.75 <
  10   5   3     9.48    10.77     2.08 o
  10   6  -5     1.20     3.25     1.85 <
  10   6  -4    12.06    11.36     2.01 o
  10   6  -3     0.21     1.03     1.53 <
  10   6  -2   126.53   120.61     3.45 o
  10   6  -1     2.14     2.71     1.63 <
  10   6   0    99.38   116.34     3.43 o
  10   6   1     1.18     2.33     1.59 <
  10   6   2   132.12   151.20     4.01 o
  10   7  -3    15.95    21.47     2.89 o
  10   7  -2    37.70    30.68     2.60 o
  10   7  -1    23.61    29.41     2.61 o
  10   7   0     0.81     2.68     2.00 <
  11   0  -5     0.01    -1.21     2.36 <
  11   0  -3    13.82    17.19     2.93 o
  11   0  -1    11.14    20.14     2.97 o
  11   0   1   109.77    98.44     5.40 o
  11   1  -5    44.79    41.27     3.61 o
  11   1  -4    13.58    12.55     2.00 o
  11   1  -3    22.76    23.81     2.24 o
  11   1  -2    90.37    84.88     3.40 o
  11   1  -1    25.98    24.97     2.26 o
  11   1   0   261.54   254.59     5.48 o
  11   1   1    18.57    13.00     2.00 o
  11   2  -4    20.70    15.21     2.10 o
  11   2  -3    54.47    63.45     3.11 o
  11   2  -2     8.09     7.82     1.82 o
  11   2  -1    17.41    20.87     2.17 o
  11   2   0    18.38    12.68     2.00 o
  11   2   1     2.74     2.65     1.76 <
  11   3  -4    65.57    60.71     4.05 o
  11   3  -3     5.47     4.61     1.81 <
  11   3  -2   142.61   133.88     4.15 o
  11   3  -1    25.48    22.16     2.24 o
  11   3   0    50.95    50.96     2.83 o
  11   4  -2     2.39     3.72     1.75 <
